# Supplementary material for: Bis[μ-1-(3,5-di­chloro­pyridin-2-yl)-2-(pyridin-3-yl­methyl­idene)hydrazine]bis­[(nitrato-κO)silver(I)] aceto­nitrile disolvate
Source: Acta Crystallogr Sect E Struct Rep Online. 2013 Sep 4;69(Pt 10):m525. doi: 10.1107/S1600536813024021 (PMC3790340; doi:10.1107/S1600536813024021)
Supplement: Supplementary file 1 [file e-69-0m525-sup1.cif]

##############################################################################
#                                                                            #
# This CIF contains the data in a paper accepted for publication in          #
# Acta Crystallographica Section E. It conforms to the requirements of       #
# Notes for Authors for Acta Crystallographica Section E, and has been       #
# peer reviewed under the auspices of the IUCr Commission on Journals.       #
#                                                                            #
# Full details of the Crystallographic Information File format               #
# are given in the paper "The Crystallographic Information File (CIF):       #
# a New Standard Archive File for Crystallography" by S. R. Hall, F. H.      #
# Allen and I. D. Brown [Acta Cryst. (1991), A47, 655-685].                  #
#                                                                            #
# The current version of the core CIF dictionary is obtainable from          #
# ftp://ftp.iucr.org/pub/cif_core.dic.                                       #
#                                                                            #
# Software is freely available for graphical display of the structure(s)     #
# in this CIF. For information consult the CIF software page                 #
# http://www.iucr.org/resources/cif/software.                                #
#                                                                            #
# This file may be used for bona fide research purposes within the           #
# scientific community so long as proper attribution is given to the journal # 
# article from which it was obtained.                                        #
#                                                                            #
##############################################################################
data_lxl
_audit_creation_method     SHELXL-97
_journal_date_recd_electronic     2013-08-20
_journal_date_accepted     2013-08-27
_journal_name_full     'Acta Crystallographica, Section E'
_journal_year     2013
_journal_volume     69
_journal_issue     10
_journal_page_first     m525
_journal_page_last     m525
_journal_paper_category     QM
_journal_paper_doi     10.1107/S1600536813024021
_journal_coeditor_code     HY2636
_publ_contact_author_name     'Hua Cai'
_publ_contact_author_address
; College of Science
  Civil Aviation University of China
  Tianjin 300300
  People's Republic of China
;
_publ_contact_author_email     caihua-1109@163.com
_publ_contact_author_fax     '86 022 24092514'
_publ_contact_author_phone     '86 022 24092519'
_publ_section_title
;\
Bis[\m-1-(3,5-dichloropyridin-2-yl)-2-(pyridin-3-ylmethylidene)hydrazine]\
bis[(nitrato-\k<i>O</i>)silver(I)] acetonitrile disolvate
;
loop_
    _publ_author_name
    _publ_author_footnote
    _publ_author_address
    'Guo, Ying' .
; College of Science
  Civil Aviation University of China
  Tianjin 300300
  People's Repulic of China
;
    'Cai, Hua' .
; College of Science
  Civil Aviation University of China
  Tianjin 300300
  People's Repulic of China
;
data_I
_chemical_name_systematic
;\
Bis[\m-1-(3,5-dichloropyridin-2-yl)-2-(pyridin-3-\
ylmethylidene)hydrazine]bis[(nitrato-\k<i>O</i>)silver(I)] acetonitrile
disolvate
;
_chemical_name_common     ?
_chemical_formula_moiety     'C22 H16 Ag2 Cl4 N10 O6, 2(C2 H3 N)'
_chemical_formula_sum     'C26 H22 Ag2 Cl4 N12 O6'
_chemical_formula_structural     ?
_chemical_formula_analytical     ?
_chemical_formula_iupac     '[Ag2 (N O3)2 (C11 H8 Cl2 N4)2], 2C2 H3 N'
_chemical_formula_weight     956.10
_chemical_melting_point     ?
_symmetry_cell_setting     orthorhombic
_symmetry_space_group_name_H-M     'P b c a'
_symmetry_space_group_name_Hall     '-P 2ac 2ab'
loop_
    _symmetry_equiv_pos_as_xyz
    'x, y, z'
    '-x+1/2, -y, z+1/2'
    '-x, y+1/2, -z+1/2'
    'x+1/2, -y+1/2, -z'
    '-x, -y, -z'
    'x-1/2, y, -z-1/2'
    'x, -y-1/2, z-1/2'
    '-x-1/2, y-1/2, z'
_cell_length_a     15.3862(19)
_cell_length_b     8.2397(10)
_cell_length_c     27.198(4)
_cell_angle_alpha     90.00
_cell_angle_beta     90.00
_cell_angle_gamma     90.00
_cell_volume     3448.1(8)
_cell_formula_units_Z     4
_cell_measurement_reflns_used     6506
_cell_measurement_theta_min     2.65
_cell_measurement_theta_max     29.09
_cell_measurement_temperature     296(2)
_exptl_crystal_description     block
_exptl_crystal_colour     colorless
_exptl_crystal_size_max     0.32
_exptl_crystal_size_mid     0.28
_exptl_crystal_size_min     0.22
_exptl_crystal_density_diffrn     1.842
_exptl_crystal_density_meas     ?
_exptl_crystal_density_method     'not measured'
_exptl_crystal_F_000     1888
_exptl_absorpt_coefficient_mu     1.505
_exptl_absorpt_correction_type     multi-scan
_exptl_absorpt_process_details     '(SADABS; Sheldrick, 1996)'
_exptl_absorpt_correction_T_min     0.6445
_exptl_absorpt_correction_T_max     0.7330
_exptl_special_details
;
;
_diffrn_ambient_temperature     296(2)
_diffrn_radiation_type     MoK\a
_diffrn_radiation_wavelength     0.71073
_diffrn_radiation_source     'fine-focus sealed tube'
_diffrn_radiation_monochromator     graphite
_diffrn_measurement_device_type     'Bruker APEXII CCD'
_diffrn_measurement_method     '\f and \w scans'
_diffrn_detector_area_resol_mean     ?
_diffrn_reflns_number     16325
_diffrn_reflns_av_R_equivalents     0.0293
_diffrn_reflns_av_sigmaI/netI     0.0222
_diffrn_reflns_theta_min     1.50
_diffrn_reflns_theta_max     25.03
_diffrn_reflns_theta_full     25.03
_diffrn_measured_fraction_theta_max     0.999
_diffrn_measured_fraction_theta_full     0.999
_diffrn_reflns_limit_h_min     -15
_diffrn_reflns_limit_h_max     18
_diffrn_reflns_limit_k_min     -6
_diffrn_reflns_limit_k_max     9
_diffrn_reflns_limit_l_min     -32
_diffrn_reflns_limit_l_max     26
_diffrn_standards_number     ?
_diffrn_standards_interval_count     ?
_diffrn_standards_interval_time     ?
_diffrn_standards_decay_%     ?
_refine_special_details
;
Refinement of <i>F</i>^2^ against ALL reflections. The weighted <i>R</i>-factor
<i>wR</i> and goodness of fit <i>S</i> are based on <i>F</i>^2^, conventional
<i>R</i>-factors <i>R</i> are based on <i>F</i>, with <i>F</i> set to zero for
negative <i>F</i>^2^. The threshold expression of <i>F</i>^2^ >
\s(<i>F</i>^2^) is used only for calculating <i>R</i>-factors(gt) <i>etc</i>.
and is not relevant to the choice of reflections for refinement.
<i>R</i>-factors based on <i>F</i>^2^ are statistically about twice as large
as those based on <i>F</i>, and <i>R</i>- factors based on ALL data will be
even larger.
;
_reflns_number_total     3041
_reflns_number_gt     2498
_reflns_threshold_expression     I>2\s(I)
_refine_ls_structure_factor_coef     Fsqd
_refine_ls_matrix_type     full
_refine_ls_R_factor_all     0.0493
_refine_ls_R_factor_gt     0.0389
_refine_ls_wR_factor_gt     0.1049
_refine_ls_wR_factor_ref     0.1129
_refine_ls_goodness_of_fit_ref     1.076
_refine_ls_restrained_S_all     1.076
_refine_ls_number_reflns     3041
_refine_ls_number_parameters     227
_refine_ls_number_restraints     0
_refine_ls_hydrogen_treatment     constr
_refine_ls_weighting_scheme     calc
_refine_ls_weighting_details
        'calc w=1/[\s^2^(Fo^2^)+(0.0380P)^2^+14.4907P] where P=(Fo^2^+2Fc^2^)/3'
_atom_sites_solution_hydrogens     geom
_atom_sites_solution_primary     direct
_atom_sites_solution_secondary     difmap
_refine_ls_shift/su_max     0.001
_refine_ls_shift/su_mean     0.000
_refine_diff_density_max     0.662
_refine_diff_density_min     -0.497
_refine_ls_extinction_method     none
_refine_ls_extinction_coef     ?
loop_
    _atom_type_symbol
    _atom_type_description
    _atom_type_scat_dispersion_real
    _atom_type_scat_dispersion_imag
    _atom_type_scat_source
    'C' 'C' 0.0033 0.0016
                         'International Tables Vol C Tables 4.2.6.8 and 6.1.1.4'
    'H' 'H' 0.0000 0.0000
                         'International Tables Vol C Tables 4.2.6.8 and 6.1.1.4'
    'N' 'N' 0.0061 0.0033
                         'International Tables Vol C Tables 4.2.6.8 and 6.1.1.4'
    'O' 'O' 0.0106 0.0060
                         'International Tables Vol C Tables 4.2.6.8 and 6.1.1.4'
    'Cl' 'Cl' 0.1484 0.1585
                         'International Tables Vol C Tables 4.2.6.8 and 6.1.1.4'
    'Ag' 'Ag' -0.8971 1.1015
                         'International Tables Vol C Tables 4.2.6.8 and 6.1.1.4'
_computing_data_collection     'APEX2 (Bruker, 2007)'
_computing_cell_refinement     'SAINT (Bruker, 2007)'
_computing_data_reduction     'SAINT (Bruker, 2007)'
_computing_structure_solution     'SHELXS97 (Sheldrick, 2008)'
_computing_structure_refinement     'SHELXL97 (Sheldrick, 2008)'
_computing_molecular_graphics
      'XP in SHELXTL (Sheldrick, 2008) and DIAMOND (Brandenburg & Berndt, 1999)'
_computing_publication_material     'SHELXTL (Sheldrick, 2008)'
loop_
    _atom_site_type_symbol
    _atom_site_label
    _atom_site_fract_x
    _atom_site_fract_y
    _atom_site_fract_z
    _atom_site_U_iso_or_equiv
    _atom_site_adp_type
    _atom_site_calc_flag
    _atom_site_refinement_flags
    _atom_site_occupancy
    _atom_site_symmetry_multiplicity
    _atom_site_disorder_assembly
    _atom_site_disorder_group
    Ag Ag1 0.56792(2) 0.75776(5) 0.548365(16) 0.04728(16) Uani d . 1 1 . .
    Cl Cl1 0.91981(8) 0.6283(2) 0.62236(6) 0.0593(4) Uani d . 1 1 . .
    Cl Cl2 0.65242(12) 0.4004(2) 0.73037(5) 0.0635(4) Uani d . 1 1 . .
    O O1 0.5766(3) 0.6995(6) 0.45874(17) 0.0733(14) Uani d . 1 1 . .
    O O2 0.5395(3) 0.5169(6) 0.40845(17) 0.0692(12) Uani d . 1 1 . .
    O O3 0.4486(2) 0.5938(6) 0.46331(16) 0.0665(13) Uani d . 1 1 . .
    N N1 0.6643(3) 0.6706(5) 0.60951(15) 0.0399(10) Uani d . 1 1 . .
    N N2 0.7784(2) 0.7820(5) 0.56417(15) 0.0362(9) Uani d . 1 1 . .
    H H2 0.8333 0.7953 0.5598 0.043 Uiso calc R 1 1 . .
    N N3 0.7204(2) 0.8532(5) 0.53260(14) 0.0342(9) Uani d . 1 1 . .
    N N4 0.5645(2) 1.1349(5) 0.43586(15) 0.0384(9) Uani d . 1 1 . .
    N N5 0.5217(3) 0.6047(5) 0.44344(16) 0.0419(10) Uani d . 1 1 . .
    N N6 0.1005(11) 0.4204(14) 0.2093(4) 0.186(6) Uani d . 1 1 . .
    C C1 0.6359(3) 0.5835(6) 0.6484(2) 0.0445(12) Uani d . 1 1 . .
    H H1 0.5764 0.5707 0.6530 0.053 Uiso calc R 1 1 . .
    C C2 0.6916(4) 0.5135(7) 0.68122(19) 0.0444(12) Uani d . 1 1 . .
    C C3 0.7808(4) 0.5264(6) 0.67384(19) 0.0445(12) Uani d . 1 1 . .
    H H3 0.8198 0.4768 0.6952 0.053 Uiso calc R 1 1 . .
    C C4 0.8098(3) 0.6139(6) 0.63428(19) 0.0394(11) Uani d . 1 1 . .
    C C5 0.7495(3) 0.6900(6) 0.60256(17) 0.0341(10) Uani d . 1 1 . .
    C C6 0.7533(3) 0.9297(6) 0.49620(17) 0.0352(10) Uani d . 1 1 . .
    H H6 0.8134 0.9331 0.4929 0.042 Uiso calc R 1 1 . .
    C C7 0.6992(3) 1.0122(6) 0.45957(17) 0.0332(10) Uani d . 1 1 . .
    C C8 0.7328(3) 1.0400(7) 0.41291(19) 0.0455(13) Uani d . 1 1 . .
    H H8 0.7896 1.0107 0.4053 0.055 Uiso calc R 1 1 . .
    C C9 0.6801(4) 1.1120(8) 0.3781(2) 0.0531(14) Uani d . 1 1 . .
    H H9 0.7006 1.1303 0.3464 0.064 Uiso calc R 1 1 . .
    C C10 0.5973(3) 1.1562(7) 0.3907(2) 0.0478(13) Uani d . 1 1 . .
    H H10 0.5622 1.2032 0.3668 0.057 Uiso calc R 1 1 . .
    C C11 0.6150(3) 1.0632(6) 0.46957(18) 0.0344(10) Uani d . 1 1 . .
    H H11 0.5928 1.0468 0.5010 0.041 Uiso calc R 1 1 . .
    C C12 0.1048(8) 0.5540(14) 0.2028(3) 0.107(3) Uani d . 1 1 . .
    C C13 0.1061(8) 0.7257(12) 0.1945(5) 0.134(4) Uani d . 1 1 . .
    H H13A 0.1004 0.7470 0.1599 0.201 Uiso calc R 1 1 . .
    H H13B 0.1600 0.7698 0.2061 0.201 Uiso calc R 1 1 . .
    H H13C 0.0586 0.7755 0.2117 0.201 Uiso calc R 1 1 . .
loop_
    _atom_site_aniso_label
    _atom_site_aniso_U_11
    _atom_site_aniso_U_22
    _atom_site_aniso_U_33
    _atom_site_aniso_U_12
    _atom_site_aniso_U_13
    _atom_site_aniso_U_23
    Ag1 0.0295(2) 0.0536(3) 0.0587(3) 0.00328(18) -0.00426(17) 0.0089(2)
    Cl1 0.0305(6) 0.0752(10) 0.0723(10) 0.0088(7) -0.0074(6) 0.0185(8)
    Cl2 0.0796(11) 0.0639(10) 0.0469(8) -0.0064(8) 0.0057(7) 0.0126(7)
    O1 0.072(3) 0.073(3) 0.075(3) -0.039(3) 0.007(2) -0.017(2)
    O2 0.057(3) 0.073(3) 0.078(3) -0.001(2) 0.003(2) -0.024(3)
    O3 0.034(2) 0.095(4) 0.070(3) 0.008(2) 0.0116(19) 0.024(3)
    N1 0.032(2) 0.042(2) 0.045(2) -0.0037(18) -0.0038(18) 0.006(2)
    N2 0.0230(19) 0.038(2) 0.047(2) 0.0018(16) -0.0047(17) 0.0053(18)
    N3 0.029(2) 0.033(2) 0.040(2) 0.0026(17) -0.0061(17) 0.0009(18)
    N4 0.030(2) 0.042(2) 0.042(2) 0.0005(18) -0.0047(17) 0.0069(19)
    N5 0.035(2) 0.042(2) 0.049(3) 0.001(2) -0.0004(19) 0.006(2)
    N6 0.354(18) 0.105(7) 0.099(7) 0.039(10) -0.090(9) -0.002(6)
    C1 0.035(3) 0.045(3) 0.054(3) -0.004(2) 0.003(2) 0.005(3)
    C2 0.055(3) 0.041(3) 0.037(3) -0.003(3) 0.002(2) 0.003(2)
    C3 0.050(3) 0.041(3) 0.042(3) 0.006(2) -0.011(2) 0.004(2)
    C4 0.029(2) 0.041(3) 0.048(3) 0.002(2) -0.006(2) -0.002(2)
    C5 0.035(2) 0.029(2) 0.038(2) 0.002(2) -0.007(2) -0.002(2)
    C6 0.023(2) 0.037(3) 0.045(3) 0.0032(19) -0.003(2) 0.000(2)
    C7 0.028(2) 0.029(2) 0.042(3) -0.0029(19) -0.0025(19) 0.003(2)
    C8 0.026(3) 0.056(3) 0.054(3) 0.005(2) 0.005(2) 0.006(3)
    C9 0.051(3) 0.070(4) 0.039(3) 0.008(3) 0.007(2) 0.012(3)
    C10 0.041(3) 0.056(3) 0.046(3) 0.003(3) -0.009(2) 0.010(3)
    C11 0.026(2) 0.035(3) 0.041(3) 0.0004(19) 0.000(2) 0.002(2)
    C12 0.134(9) 0.095(7) 0.091(6) 0.016(7) -0.054(6) -0.013(6)
    C13 0.123(9) 0.090(8) 0.189(12) 0.015(6) -0.057(8) -0.022(7)
_geom_special_details
;
All e.s.d.'s (except the e.s.d. in the dihedral angle between two l.s. planes)
are estimated using the full covariance matrix. The cell e.s.d.'s are taken
into account individually in the estimation of e.s.d.'s in distances, angles
and torsion angles; correlations between e.s.d.'s in cell parameters are only
used when they are defined by crystal symmetry. An approximate (isotropic)
treatment of cell e.s.d.'s is used for estimating e.s.d.'s involving l.s.
planes.
;
loop_
    _geom_bond_atom_site_label_1
    _geom_bond_atom_site_label_2
    _geom_bond_site_symmetry_2
    _geom_bond_distance
    _geom_bond_publ_flag
    Ag1 N4 5_676 2.262(4) ?
    Ag1 N1 . 2.341(4) ?
    Ag1 O1 . 2.488(5) ?
    Ag1 N3 . 2.511(4) ?
    Cl1 C4 . 1.727(5) ?
    Cl2 C2 . 1.738(5) ?
    O1 N5 . 1.224(6) ?
    O2 N5 . 1.227(6) ?
    O3 N5 . 1.251(6) ?
    N1 C5 . 1.334(6) ?
    N1 C1 . 1.352(6) ?
    N2 C5 . 1.365(6) ?
    N2 N3 . 1.370(5) ?
    N2 H2 . 0.8600 ?
    N3 C6 . 1.278(6) ?
    N4 C10 . 1.339(7) ?
    N4 C11 . 1.339(6) ?
    N4 Ag1 5_676 2.262(4) ?
    N6 C12 . 1.117(13) ?
    C1 C2 . 1.365(7) ?
    C1 H1 . 0.9300 ?
    C2 C3 . 1.391(8) ?
    C3 C4 . 1.370(7) ?
    C3 H3 . 0.9300 ?
    C4 C5 . 1.415(7) ?
    C6 C7 . 1.465(6) ?
    C6 H6 . 0.9300 ?
    C7 C8 . 1.389(7) ?
    C7 C11 . 1.389(6) ?
    C8 C9 . 1.381(7) ?
    C8 H8 . 0.9300 ?
    C9 C10 . 1.368(8) ?
    C9 H9 . 0.9300 ?
    C10 H10 . 0.9300 ?
    C11 H11 . 0.9300 ?
    C12 C13 . 1.433(14) ?
    C13 H13A . 0.9600 ?
    C13 H13B . 0.9600 ?
    C13 H13C . 0.9600 ?
loop_
    _geom_angle_atom_site_label_1
    _geom_angle_atom_site_label_2
    _geom_angle_atom_site_label_3
    _geom_angle_site_symmetry_1
    _geom_angle_site_symmetry_3
    _geom_angle
    _geom_angle_publ_flag
    N4 Ag1 N1 5_676 . 123.76(15) ?
    N4 Ag1 O1 5_676 . 108.04(16) ?
    N1 Ag1 O1 . . 127.07(17) ?
    N4 Ag1 N3 5_676 . 138.70(14) ?
    N1 Ag1 N3 . . 68.01(13) ?
    O1 Ag1 N3 . . 80.96(13) ?
    N5 O1 Ag1 . . 114.8(3) ?
    C5 N1 C1 . . 119.5(4) ?
    C5 N1 Ag1 . . 119.0(3) ?
    C1 N1 Ag1 . . 120.9(3) ?
    C5 N2 N3 . . 120.3(4) ?
    C5 N2 H2 . . 119.8 ?
    N3 N2 H2 . . 119.8 ?
    C6 N3 N2 . . 116.1(4) ?
    C6 N3 Ag1 . . 131.0(3) ?
    N2 N3 Ag1 . . 111.5(3) ?
    C10 N4 C11 . . 117.8(4) ?
    C10 N4 Ag1 . 5_676 117.5(3) ?
    C11 N4 Ag1 . 5_676 124.4(3) ?
    O1 N5 O2 . . 119.1(5) ?
    O1 N5 O3 . . 121.3(5) ?
    O2 N5 O3 . . 119.6(5) ?
    N1 C1 C2 . . 122.2(5) ?
    N1 C1 H1 . . 118.9 ?
    C2 C1 H1 . . 118.9 ?
    C1 C2 C3 . . 119.6(5) ?
    C1 C2 Cl2 . . 120.7(4) ?
    C3 C2 Cl2 . . 119.6(4) ?
    C4 C3 C2 . . 118.4(5) ?
    C4 C3 H3 . . 120.8 ?
    C2 C3 H3 . . 120.8 ?
    C3 C4 C5 . . 119.9(5) ?
    C3 C4 Cl1 . . 120.2(4) ?
    C5 C4 Cl1 . . 119.9(4) ?
    N1 C5 N2 . . 119.7(4) ?
    N1 C5 C4 . . 120.4(4) ?
    N2 C5 C4 . . 119.9(4) ?
    N3 C6 C7 . . 122.1(4) ?
    N3 C6 H6 . . 118.9 ?
    C7 C6 H6 . . 118.9 ?
    C8 C7 C11 . . 118.4(4) ?
    C8 C7 C6 . . 119.1(4) ?
    C11 C7 C6 . . 122.4(4) ?
    C9 C8 C7 . . 118.6(5) ?
    C9 C8 H8 . . 120.7 ?
    C7 C8 H8 . . 120.7 ?
    C10 C9 C8 . . 119.3(5) ?
    C10 C9 H9 . . 120.4 ?
    C8 C9 H9 . . 120.4 ?
    N4 C10 C9 . . 123.1(5) ?
    N4 C10 H10 . . 118.4 ?
    C9 C10 H10 . . 118.4 ?
    N4 C11 C7 . . 122.7(5) ?
    N4 C11 H11 . . 118.6 ?
    C7 C11 H11 . . 118.6 ?
    N6 C12 C13 . . 177.4(16) ?
    C12 C13 H13A . . 109.5 ?
    C12 C13 H13B . . 109.5 ?
    H13A C13 H13B . . 109.5 ?
    C12 C13 H13C . . 109.5 ?
    H13A C13 H13C . . 109.5 ?
    H13B C13 H13C . . 109.5 ?
loop_
    _geom_torsion_atom_site_label_1
    _geom_torsion_atom_site_label_2
    _geom_torsion_atom_site_label_3
    _geom_torsion_atom_site_label_4
    _geom_torsion_site_symmetry_1
    _geom_torsion_site_symmetry_2
    _geom_torsion_site_symmetry_3
    _geom_torsion_site_symmetry_4
    _geom_torsion
    _geom_torsion_publ_flag
    N4 Ag1 O1 N5 5_676 . . . -59.5(5) ?
    N1 Ag1 O1 N5 . . . . 108.6(4) ?
    N3 Ag1 O1 N5 . . . . 162.0(4) ?
    N4 Ag1 N1 C5 5_676 . . . -145.0(3) ?
    O1 Ag1 N1 C5 . . . . 48.7(4) ?
    N3 Ag1 N1 C5 . . . . -10.2(3) ?
    N4 Ag1 N1 C1 5_676 . . . 43.4(4) ?
    O1 Ag1 N1 C1 . . . . -122.9(4) ?
    N3 Ag1 N1 C1 . . . . 178.2(4) ?
    C5 N2 N3 C6 . . . . -176.3(4) ?
    C5 N2 N3 Ag1 . . . . -8.3(5) ?
    N4 Ag1 N3 C6 5_676 . . . -68.5(5) ?
    N1 Ag1 N3 C6 . . . . 174.9(5) ?
    O1 Ag1 N3 C6 . . . . 38.6(4) ?
    N4 Ag1 N3 N2 5_676 . . . 125.8(3) ?
    N1 Ag1 N3 N2 . . . . 9.2(3) ?
    O1 Ag1 N3 N2 . . . . -127.1(3) ?
    Ag1 O1 N5 O2 . . . . -149.3(4) ?
    Ag1 O1 N5 O3 . . . . 29.4(7) ?
    C5 N1 C1 C2 . . . . -0.1(8) ?
    Ag1 N1 C1 C2 . . . . 171.5(4) ?
    N1 C1 C2 C3 . . . . -2.4(8) ?
    N1 C1 C2 Cl2 . . . . -179.2(4) ?
    C1 C2 C3 C4 . . . . 2.0(8) ?
    Cl2 C2 C3 C4 . . . . 178.8(4) ?
    C2 C3 C4 C5 . . . . 0.8(8) ?
    C2 C3 C4 Cl1 . . . . -178.0(4) ?
    C1 N1 C5 N2 . . . . -178.0(4) ?
    Ag1 N1 C5 N2 . . . . 10.3(6) ?
    C1 N1 C5 C4 . . . . 2.9(7) ?
    Ag1 N1 C5 C4 . . . . -168.8(3) ?
    N3 N2 C5 N1 . . . . -0.5(7) ?
    N3 N2 C5 C4 . . . . 178.5(4) ?
    C3 C4 C5 N1 . . . . -3.3(7) ?
    Cl1 C4 C5 N1 . . . . 175.5(4) ?
    C3 C4 C5 N2 . . . . 177.6(5) ?
    Cl1 C4 C5 N2 . . . . -3.6(7) ?
    N2 N3 C6 C7 . . . . -179.8(4) ?
    Ag1 N3 C6 C7 . . . . 15.0(7) ?
    N3 C6 C7 C8 . . . . -156.3(5) ?
    N3 C6 C7 C11 . . . . 23.3(7) ?
    C11 C7 C8 C9 . . . . -2.1(8) ?
    C6 C7 C8 C9 . . . . 177.4(5) ?
    C7 C8 C9 C10 . . . . 1.1(9) ?
    C11 N4 C10 C9 . . . . -1.7(8) ?
    Ag1 N4 C10 C9 5_676 . . . 173.1(5) ?
    C8 C9 C10 N4 . . . . 0.9(10) ?
    C10 N4 C11 C7 . . . . 0.6(7) ?
    Ag1 N4 C11 C7 5_676 . . . -173.8(3) ?
    C8 C7 C11 N4 . . . . 1.3(7) ?
    C6 C7 C11 N4 . . . . -178.2(4) ?
loop_
    _geom_hbond_atom_site_label_D
    _geom_hbond_atom_site_label_H
    _geom_hbond_atom_site_label_A
    _geom_hbond_site_symmetry_A
    _geom_hbond_distance_DH
    _geom_hbond_distance_HA
    _geom_hbond_distance_DA
    _geom_hbond_angle_DHA
    N2 H2 O3 4_566 0.86 2.09 2.909(5) 158
