# Supplementary material for: Bis[μ-1-(3,5-di­chloro­pyridin-2-yl)-2-(pyridin-3-yl­methyl­idene)hydrazine]bis­[(nitrato-κO)silver(I)] aceto­nitrile disolvate
Source: Acta Crystallogr Sect E Struct Rep Online. 2013 Sep 4;69(Pt 10):m525. doi: 10.1107/S1600536813024021 (PMC3790340; doi:10.1107/S1600536813024021)
Supplement: Supplementary file 2 [file e-69-0m525-Isup2.hkl]

# 
# h,k,l, Fc-squared, Fo-squared, sigma(Fo-squared) and status flag 
# 
data_I
_shelx_title ' 100519D in Pbca' 
_shelx_refln_list_code          4 
_shelx_F_calc_maximum      460.46 
_exptl_crystal_F_000      1888.00 
_reflns_d_resolution_high  0.8400 
 
loop_ 
 _symmetry_equiv_pos_as_xyz 
 'x, y, z' 
 '-x+1/2, -y, z+1/2' 
 '-x, y+1/2, -z+1/2' 
 'x+1/2, -y+1/2, -z' 
 '-x, -y, -z' 
 'x-1/2, y, -z-1/2' 
 'x, -y-1/2, z-1/2' 
 '-x-1/2, y-1/2, z' 
 
_cell_length_a    15.3862 
_cell_length_b     8.2397 
_cell_length_c    27.1976 
_cell_angle_alpha  90.000 
_cell_angle_beta   90.000 
_cell_angle_gamma  90.000 
 
_shelx_F_squared_multiplier     1.000 
 
loop_ 
 _refln_index_h 
 _refln_index_k 
 _refln_index_l 
 _refln_F_squared_calc 
 _refln_F_squared_meas 
 _refln_F_squared_sigma 
 _refln_observed_status 
   2   0   0     9488.05    12648.40    361.66 o 
   4   0   0    13510.13    14793.67    308.86 o 
   6   0   0   145659.23   185758.75   3755.27 o 
   8   0   0    96724.30   110196.23   2212.82 o 
  10   0   0    11520.09    11883.87    263.58 o 
  12   0   0    10350.83    11518.26    262.90 o 
  14   0   0    19384.27    20512.81    632.86 o 
  16   0   0     5640.51     5642.91    227.57 o 
  18   0   0       26.36       15.80     46.27 o 
   2   1   0    15127.61    15312.25    286.50 o 
   4   1   0    85349.16    84582.83   1224.61 o 
   6   1   0    10249.26     9271.41    128.57 o 
   8   1   0      311.46      207.60     27.12 o 
  10   1   0    14120.36    13893.58    221.64 o 
  12   1   0    12700.63    12503.27    291.67 o 
  14   1   0     1597.01     1507.08     57.44 o 
  16   1   0     1689.54     1669.97     80.92 o 
  18   1   0     4535.22     4691.37    149.80 o 
   0   2   0    18812.78    20366.44    517.95 o 
   2   2   0    57401.26    62844.71    809.49 o 
   4   2   0     3422.02     3366.21     86.68 o 
   6   2   0    66075.10    72661.92   1044.97 o 
   8   2   0    39701.11    42997.85    658.56 o 
  10   2   0     5325.23     5582.57    102.47 o 
  12   2   0     8744.65    10030.18    409.98 o 
  14   2   0    15322.38    15523.57    287.59 o 
  16   2   0     4279.46     4326.36    110.26 o 
   2   3   0   168282.63   171233.39   3090.09 o 
   4   3   0    72483.48    71006.09    912.46 o 
   6   3   0    12061.08    11939.22    185.12 o 
   8   3   0     4106.18     3724.67     73.17 o 
  10   3   0    45329.87    43014.69    680.47 o 
  12   3   0    18136.01    17007.48    303.46 o 
  14   3   0      806.56      864.97     47.21 o 
  16   3   0     1548.55     1373.33     61.38 o 
   0   4   0     5144.99     5795.19    128.41 o 
   2   4   0     6182.47     6628.07    109.28 o 
   4   4   0     3207.60     3326.83     64.15 o 
   6   4   0    20289.04    19449.82    261.15 o 
   8   4   0    13340.55    13285.03    209.90 o 
  10   4   0     1345.98     1448.66     47.24 o 
  12   4   0      195.43      221.45     37.92 o 
  14   4   0     4298.25     4267.56    137.55 o 
  16   4   0     3848.11     4219.32    146.41 o 
   2   5   0    23443.16    22777.54    342.48 o 
   4   5   0    55456.75    54697.20    800.10 o 
   6   5   0     4313.99     4220.56     99.34 o 
   8   5   0      476.34      368.32     34.99 o 
  10   5   0    23426.81    21565.24    393.19 o 
  12   5   0     4714.81     4697.52    119.68 o 
  14   5   0     1171.51     1167.69     74.11 o 
   0   6   0    18853.01    18892.74    515.22 o 
   2   6   0     9608.25    10041.98    197.81 o 
   4   6   0     2558.18     2592.25     75.56 o 
   6   6   0     4393.50     4438.91    140.90 o 
   8   6   0     2742.62     2852.14     93.45 o 
  10   6   0     3812.83     3826.51    123.99 o 
  12   6   0      485.10      509.47     46.18 o 
  14   6   0     2418.67     2319.00    102.48 o 
   2   7   0      348.88      380.21     39.01 o 
   4   7   0     8521.18     8657.51    341.91 o 
   6   7   0     1902.35     1924.70     93.02 o 
   8   7   0     1163.38      934.16     72.88 o 
  10   7   0      196.96      124.83    105.32 o 
  12   7   0     1965.67     1663.39    137.39 o 
   0   8   0     7172.41     7568.54    206.42 o 
   2   8   0     2911.76     2911.54     91.88 o 
   4   8   0       21.46       -3.24     38.27 o 
   6   8   0     1192.05     1136.40     80.49 o 
   8   8   0     8432.46     8202.34    401.91 o 
  10   8   0        5.65      -49.41     45.70 o 
   2   9   0      645.11      714.07     59.04 o 
   4   9   0      837.66      976.15     62.91 o 
   6   9   0      306.74      362.78     47.18 o 
   1   1   1      319.25      359.18      8.24 o 
   2   1   1     1809.22     3350.69    109.83 o 
   3   1   1    13775.03    14104.87    150.99 o 
   4   1   1    24942.82    29940.08    417.89 o 
   5   1   1     1145.72      933.55     17.47 o 
   6   1   1     2599.05     3006.59     93.50 o 
   7   1   1    12058.42    12823.11    123.88 o 
   8   1   1     6346.23     6433.17     67.90 o 
   9   1   1     2599.33     3532.17    104.24 o 
  10   1   1        2.72     3142.02     93.24 o 
  11   1   1     1825.91     1645.31     36.36 o 
  12   1   1      454.80     3427.61    374.55 o 
  13   1   1      667.18      662.43     35.64 o 
  14   1   1       77.97       48.22     19.01 o 
  15   1   1      314.30      351.24     31.33 o 
  16   1   1      203.55      445.72     35.48 o 
  17   1   1        5.54       67.09     26.60 o 
  18   1   1       14.79      452.84     51.56 o 
   0   2   1     3955.24     4099.35     64.10 o 
   1   2   1    12941.58    13598.35    151.77 o 
   2   2   1        6.07       12.78     11.56 o 
   3   2   1    25471.62    26417.23    271.84 o 
   4   2   1      425.38      368.85     15.37 o 
   5   2   1      224.80      357.35     20.64 o 
   6   2   1     3629.30     3601.57     62.26 o 
   7   2   1       25.03       44.54     10.09 o 
   8   2   1      344.25      356.67     39.03 o 
   9   2   1     2493.54     2446.60     39.51 o 
  10   2   1     1026.25      919.96     35.23 o 
  11   2   1        0.04      -13.89     26.76 o 
  12   2   1      298.79      407.04     36.66 o 
  13   2   1     1877.29     2060.89     47.33 o 
  14   2   1       28.36      225.74     37.31 o 
  15   2   1      169.32      168.48     22.14 o 
  16   2   1       99.14      104.41     23.75 o 
  17   2   1      638.20      581.88     38.35 o 
   1   3   1     5655.53     5835.59     70.56 o 
   3   3   1     2363.24     2346.75     29.95 o 
   4   3   1     1567.66     2427.79     53.47 o 
   5   3   1     3064.19     3033.85     37.95 o 
   6   3   1      188.36      140.23     14.68 o 
   7   3   1     5216.69     5102.07     64.23 o 
   8   3   1     2318.26     2443.02     65.52 o 
   9   3   1     1122.71     1017.06     28.50 o 
  10   3   1      741.49     1269.43     82.13 o 
  11   3   1      255.37      237.61     18.40 o 
  12   3   1       26.28       92.95     35.92 o 
  13   3   1      406.27      510.31     27.09 o 
  14   3   1       23.45       15.36     19.00 o 
  15   3   1      538.71      508.49     30.30 o 
  16   3   1      611.19      612.54     32.26 o 
  17   3   1        1.39      -37.11     24.74 o 
   0   4   1      174.69      152.01     25.45 o 
   1   4   1      525.66      522.54     15.77 o 
   2   4   1      351.67      372.67     15.68 o 
   3   4   1        1.19      -10.60      7.72 o 
   4   4   1        0.09       -2.89      5.76 o 
   5   4   1        1.27       -2.25     11.01 o 
   6   4   1     1746.09     1773.06     33.33 o 
   7   4   1       31.55       46.18      9.63 o 
   8   4   1      330.10      294.01     24.80 o 
   9   4   1      250.43      283.87     17.08 o 
  10   4   1     1169.76     1093.07     33.92 o 
  11   4   1     1560.51     1322.82     41.69 o 
  12   4   1      207.14      177.20     23.58 o 
  13   4   1      800.20      820.71     41.91 o 
  14   4   1      200.37      313.88     34.66 o 
  15   4   1      368.23      403.56     36.65 o 
  16   4   1        2.77       38.20     28.68 o 
   1   5   1       72.40       38.66      9.36 o 
   2   5   1     1494.80     1475.78     47.11 o 
   3   5   1      963.57      917.22     28.77 o 
   4   5   1        0.65      366.93     45.33 o 
   5   5   1        1.22        3.70     14.00 o 
   6   5   1      616.04      649.31     24.50 o 
   7   5   1       59.75       69.01     22.22 o 
   8   5   1     1505.07     1470.23     41.50 o 
   9   5   1       52.11      101.16     20.75 o 
  10   5   1       11.90      269.99     39.07 o 
  11   5   1      299.67      316.12     26.33 o 
  12   5   1      978.42     1088.54     41.56 o 
  13   5   1        3.56        2.15     22.88 o 
  14   5   1        9.41       -9.67     25.73 o 
  15   5   1      321.86      388.46     38.60 o 
   0   6   1      168.10      284.85     34.65 o 
   1   6   1       65.88       47.97     16.63 o 
   2   6   1     1126.90     1155.59     37.90 o 
   3   6   1     2783.19     2849.41     56.72 o 
   4   6   1       59.27       58.90     18.86 o 
   5   6   1      848.77      971.19     47.55 o 
   6   6   1     2106.77     2095.57     67.06 o 
   7   6   1      125.18      152.08     21.39 o 
   8   6   1      349.61      421.62     27.03 o 
   9   6   1     1711.47     1645.87     45.65 o 
  10   6   1      294.50      327.24     27.23 o 
  11   6   1      902.98      965.30     38.90 o 
  12   6   1       59.08       34.80     26.44 o 
  13   6   1        1.10       -2.69     24.51 o 
  14   6   1       99.74       93.56     31.17 o 
   1   7   1       18.19       32.07     18.44 o 
   2   7   1        0.73       25.92     18.68 o 
   3   7   1      372.75      399.06     30.68 o 
   4   7   1       67.58      136.11     36.24 o 
   5   7   1      520.72      554.14     40.33 o 
   6   7   1       25.40       -0.79     26.62 o 
   7   7   1      411.50      422.13     39.45 o 
   8   7   1       19.68      -25.12     28.74 o 
   9   7   1      353.12      318.70     39.35 o 
  10   7   1      184.53      185.00     36.75 o 
  11   7   1       98.40       37.16     34.55 o 
  12   7   1      112.30      183.77     39.71 o 
   0   8   1      885.02     1048.30     51.72 o 
   1   8   1      793.05      724.09     30.60 o 
   2   8   1       23.49       65.30     20.95 o 
   3   8   1      432.29      402.54     33.88 o 
   4   8   1       58.20       30.84     24.18 o 
   5   8   1      684.35      588.70     39.04 o 
   6   8   1       82.44       88.92     33.34 o 
   7   8   1        1.14      -20.27     33.44 o 
   8   8   1      116.90      296.48     48.06 o 
   9   8   1      382.94      369.33     44.02 o 
  10   8   1       95.35       12.34     35.77 o 
   1   9   1      132.49       97.40     26.00 o 
   2   9   1        8.65      -32.36     21.57 o 
   3   9   1       19.95       -3.19     23.66 o 
   4   9   1      352.54      422.20     34.00 o 
   5   9   1       98.21       59.03     29.30 o 
   6   9   1       10.32        3.29     27.31 o 
   7   9   1      338.42      312.11     37.19 o 
   0   0   2   212018.86   183910.23   5381.30 o 
   1   0   2    49983.99    50962.66   1133.70 o 
   2   0   2    47960.04    50845.75   1026.45 o 
   3   0   2     3282.69     3666.13     67.91 o 
   4   0   2    42999.04    45891.11    653.44 o 
   5   0   2     9502.68    10586.26    207.53 o 
   6   0   2   115116.08   122006.13   1747.16 o 
   7   0   2      258.32      357.51     33.04 o 
   8   0   2    45026.44    48353.89    914.49 o 
   9   0   2    13176.28    14468.06    399.18 o 
  10   0   2     4634.35     4554.64     84.36 o 
  11   0   2    25335.08    28017.65    415.52 o 
  12   0   2      975.98     1403.59    124.44 o 
  13   0   2     4237.10     3849.27     94.03 o 
  14   0   2     7064.77     7347.02    188.70 o 
  15   0   2     2016.29     2100.37     95.45 o 
  16   0   2     6487.04     6157.75    172.48 o 
  17   0   2     3258.90     2907.13    109.43 o 
  18   0   2      373.38      367.97     50.19 o 
   1   1   2    10308.83     9854.81    117.50 o 
   2   1   2    47810.17    47178.21    559.38 o 
   4   1   2    38659.76    37286.94    421.10 o 
   5   1   2     2894.48     2695.15     52.52 o 
   6   1   2    12358.97    12095.66    165.65 o 
   7   1   2     4965.63     4901.83     53.36 o 
   8   1   2      183.60      194.53     14.76 o 
   9   1   2     9890.23    10373.53    104.51 o 
  10   1   2    20782.27    19930.21    200.64 o 
  11   1   2      279.84      293.72     20.41 o 
  12   1   2    13167.86    12544.29    151.96 o 
  13   1   2     1124.19     1174.32     37.20 o 
  14   1   2       48.10       44.04     19.20 o 
  15   1   2     2202.82     2566.38     71.78 o 
  16   1   2     2999.79     2928.31     74.70 o 
  17   1   2     2129.13     2029.84     63.90 o 
  18   1   2     3020.18     2962.26     79.40 o 
   0   2   2    86524.24    90573.72   1168.48 o 
   1   2   2    14940.96    16516.94    160.70 o 
   2   2   2    13652.92    14363.33    148.98 o 
   3   2   2     8128.29     8811.60    108.39 o 
   4   2   2     4097.01     4580.73    106.40 o 
   5   2   2    31773.07    33392.91    343.98 o 
   6   2   2    25133.01    25682.46    267.75 o 
   7   2   2      742.37      706.16     19.48 o 
   8   2   2    31239.62    31994.00    333.44 o 
   9   2   2      740.59      842.35     36.12 o 
  10   2   2     3682.77     3967.98     56.78 o 
  11   2   2     8246.77     8900.25    107.21 o 
  12   2   2     3223.61     3281.09     57.10 o 
  13   2   2     1346.78     1449.46     46.82 o 
  14   2   2    13190.99    13322.18    178.23 o 
  15   2   2        8.43       44.86     19.00 o 
  16   2   2     2157.38     2225.63     57.49 o 
  17   2   2      838.50     1000.23     47.00 o 
   1   3   2    26203.04    25324.99    260.29 o 
   2   3   2    16581.69    16236.03    169.82 o 
   3   3   2    10337.98     9969.90    100.63 o 
   4   3   2    78183.82    79697.55    800.16 o 
   5   3   2     5001.61     4761.88     58.08 o 
   6   3   2    12225.23    12009.19    131.70 o 
   7   3   2    13947.06    13294.57    145.92 o 
   8   3   2     5699.74     5498.69     69.72 o 
   9   3   2     9697.25     8936.01    105.41 o 
  10   3   2    17751.73    17213.03    189.75 o 
  11   3   2      713.22      658.33     24.51 o 
  12   3   2     7527.45     7202.48     98.98 o 
  13   3   2     2678.47     2430.55     51.67 o 
  14   3   2     3179.84     2995.28     59.89 o 
  15   3   2     2744.68     2549.99     56.91 o 
  16   3   2      447.31      582.95     36.69 o 
  17   3   2        3.34        6.94     31.88 o 
   0   4   2    29096.11    27452.57    359.34 o 
   1   4   2       38.64       18.84      7.66 o 
   2   4   2     5717.39     5634.68     71.14 o 
   3   4   2     1648.49     1601.03     27.76 o 
   4   4   2     3855.11     3558.75     42.08 o 
   5   4   2     5509.96     5721.48     60.86 o 
   6   4   2     5904.17     5656.83     65.16 o 
   7   4   2      312.01      328.93     14.14 o 
   8   4   2    12675.48    12323.18    139.28 o 
   9   4   2      861.53      911.70     25.94 o 
  10   4   2     3520.42     3433.25     58.14 o 
  11   4   2     1600.88     1596.56     45.68 o 
  12   4   2     1406.29     1320.36     45.36 o 
  13   4   2     1251.39     1258.35     47.01 o 
  14   4   2     5411.07     5135.23    109.98 o 
  15   4   2      122.50       97.29     29.85 o 
  16   4   2     1955.27     1826.32     64.77 o 
   1   5   2     6375.85     5951.39     71.93 o 
   2   5   2     4309.75     4280.94     59.11 o 
   3   5   2      938.90      898.55     23.62 o 
   4   5   2    23796.37    23335.87    249.61 o 
   5   5   2     4156.45     4028.08     60.68 o 
   6   5   2     3523.46     3594.85     56.83 o 
   7   5   2     5663.62     5336.00     84.69 o 
   8   5   2        3.08       -0.43     17.47 o 
   9   5   2     2467.32     2474.95     54.03 o 
  10   5   2     9591.36     9045.93    132.44 o 
  11   5   2      173.04      162.56     31.22 o 
  12   5   2     4986.48     4512.18     82.36 o 
  13   5   2     1663.55     1494.25     60.02 o 
  14   5   2      682.85      792.47     45.58 o 
  15   5   2     2427.70     2382.11     73.56 o 
   0   6   2     4603.30     4654.64    110.72 o 
   1   6   2      349.08      287.45     23.07 o 
   2   6   2     6088.70     6273.89     89.31 o 
   3   6   2     7751.15     7846.51    114.47 o 
   4   6   2      563.59      663.62     34.18 o 
   5   6   2     2808.06     2859.60     64.39 o 
   6   6   2     8040.44     7838.83    148.56 o 
   7   6   2       51.23       57.26     19.30 o 
   8   6   2     4551.96     4771.00     86.60 o 
   9   6   2     1098.80     1099.86     38.74 o 
  10   6   2      775.46      864.45     36.91 o 
  11   6   2     1009.09     1108.95     41.34 o 
  12   6   2      456.80      369.91     30.13 o 
  13   6   2     1428.54     1430.69     52.05 o 
  14   6   2      799.45      896.13     49.26 o 
   1   7   2      585.04      587.07     28.65 o 
   2   7   2     5652.65     5498.49     84.27 o 
   3   7   2      992.02     1044.48     38.84 o 
   4   7   2     2288.03     2357.61     61.94 o 
   5   7   2      802.01      784.03     45.59 o 
   6   7   2      755.55      742.26     45.50 o 
   7   7   2     1330.64     1213.76     55.83 o 
   8   7   2        6.08      -41.35     27.57 o 
   9   7   2      796.01      851.75     51.11 o 
  10   7   2     1765.34     1600.27     65.55 o 
  11   7   2      228.01      221.06     41.20 o 
  12   7   2     1176.96     1273.37     64.41 o 
   0   8   2     1949.18     2022.88     65.69 o 
   1   8   2      290.27      332.74     26.88 o 
   2   8   2     2300.60     2267.94     56.54 o 
   3   8   2     2101.51     2037.51     60.95 o 
   4   8   2        0.10      -12.60     23.40 o 
   5   8   2      787.71      766.77     41.79 o 
   6   8   2     1062.35     1106.45     48.92 o 
   7   8   2       12.45      -24.74     24.84 o 
   8   8   2     2866.11     2727.95     84.70 o 
   9   8   2     1451.17     1423.88     64.77 o 
  10   8   2      146.66       87.96     37.83 o 
   1   9   2      362.89      431.38     33.41 o 
   2   9   2      325.48      406.53     33.18 o 
   3   9   2       55.24       33.91     25.07 o 
   4   9   2     1107.60     1164.03     51.92 o 
   5   9   2        9.84        0.23     27.05 o 
   6   9   2      427.42      496.99     40.79 o 
   7   9   2      647.07      722.17     45.51 o 
   1   1   3      862.58     1107.97     34.41 o 
   2   1   3      125.45      164.28     12.36 o 
   3   1   3    12467.08    12627.40    141.07 o 
   4   1   3     1021.64     1092.52     51.72 o 
   5   1   3      930.63     1042.39     33.87 o 
   6   1   3      288.68      307.18     32.76 o 
   7   1   3     4752.36     5679.03    164.29 o 
   8   1   3     3150.94     3551.91    166.48 o 
   9   1   3      275.77      401.35     48.15 o 
  10   1   3      339.84      837.48     66.58 o 
  11   1   3      456.08      486.20     21.85 o 
  12   1   3        5.30       55.26     30.48 o 
  13   1   3      350.23      464.95     67.79 o 
  14   1   3      705.29      770.79     33.90 o 
  15   1   3      165.92      384.46     47.25 o 
  16   1   3     1261.58     1136.37     77.53 o 
  17   1   3       11.76       97.52     28.02 o 
  18   1   3        9.99       81.58     27.69 o 
   0   2   3     1985.68     3449.35    174.87 o 
   1   2   3    30643.63    32383.75    312.08 o 
   2   2   3     9559.48     9642.53    102.63 o 
   3   2   3      241.66      262.69     13.66 o 
   4   2   3    13335.90    13442.68    142.83 o 
   5   2   3     5884.14     6396.24     73.64 o 
   6   2   3     5325.90     5597.39     80.31 o 
   7   2   3      117.64       92.51     10.68 o 
   8   2   3      594.12      809.25     73.08 o 
   9   2   3     2344.73     2279.85     38.62 o 
  10   2   3      589.52      658.40     23.04 o 
  11   2   3      834.77      956.02     77.01 o 
  12   2   3     2637.47     2326.84     46.94 o 
  13   2   3        1.83        0.03     23.27 o 
  14   2   3       46.88      190.17     40.46 o 
  15   2   3       45.46       21.76     18.30 o 
  16   2   3       77.91      147.51     24.75 o 
  17   2   3      223.38      235.68     29.92 o 
   1   3   3     4632.08     4727.90     48.66 o 
   2   3   3     1215.60     1218.95     26.95 o 
   3   3   3       18.59       56.11      8.93 o 
   4   3   3      351.84      413.32     19.95 o 
   5   3   3      670.11      623.09     34.64 o 
   6   3   3        1.06        4.83      8.71 o 
   7   3   3      686.04      814.21     47.82 o 
   8   3   3     3166.61     3254.72     47.46 o 
   9   3   3        4.11       11.42     16.59 o 
  10   3   3      528.72      571.94     34.50 o 
  11   3   3     2036.96     1904.02     38.90 o 
  12   3   3      397.05      449.51     25.22 o 
  13   3   3      561.35      548.33     35.92 o 
  14   3   3      129.91      183.93     31.47 o 
  15   3   3       96.44       97.90     26.51 o 
  16   3   3     1059.58     1074.92     39.18 o 
  17   3   3      188.82      182.23     35.53 o 
   0   4   3      717.61      752.81     27.86 o 
   1   4   3       61.89       84.92      7.30 o 
   2   4   3      299.33      351.77     11.55 o 
   3   4   3      727.27      861.12     26.52 o 
   4   4   3     3310.47     3332.92     38.76 o 
   5   4   3      261.89      288.18     12.31 o 
   6   4   3      604.72      607.80     27.77 o 
   7   4   3       30.34       17.83     10.65 o 
   8   4   3      896.00      946.29     60.76 o 
   9   4   3      126.17      104.38     14.87 o 
  10   4   3      102.15      114.87     19.43 o 
  11   4   3        3.34       70.21     20.43 o 
  12   4   3       45.23       54.71     22.10 o 
  13   4   3        0.15       -4.90     21.66 o 
  14   4   3     1692.92     1742.16     60.84 o 
  15   4   3      154.00      121.13     30.58 o 
  16   4   3       47.62       29.45     27.63 o 
   1   5   3      950.02     1089.37     34.71 o 
   2   5   3      372.54      439.70     17.43 o 
   3   5   3      159.47      126.08     13.58 o 
   4   5   3     8391.59     8364.05     98.93 o 
   5   5   3      450.15      548.75     22.49 o 
   6   5   3      409.89      417.56     20.47 o 
   7   5   3     1766.85     1942.24     45.65 o 
   8   5   3       88.21       94.63     19.70 o 
   9   5   3      535.81      574.93     29.50 o 
  10   5   3      598.59      655.10     32.42 o 
  11   5   3     1247.66     1073.88     38.96 o 
  12   5   3      106.87      184.00     26.68 o 
  13   5   3       68.67       85.30     25.43 o 
  14   5   3     1021.21     1096.31     51.52 o 
  15   5   3       78.47      215.86     33.99 o 
   0   6   3     5549.17     5226.43    118.19 o 
   1   6   3       43.74       48.33     18.91 o 
   2   6   3       26.08       46.93     18.49 o 
   3   6   3      113.60      224.12     20.45 o 
   4   6   3      538.46      637.16     29.56 o 
   5   6   3      118.44      196.65     25.20 o 
   6   6   3      947.52      975.47     44.16 o 
   7   6   3        1.35       13.75     17.23 o 
   8   6   3     1261.52     1207.33     40.68 o 
   9   6   3      527.62      567.98     30.99 o 
  10   6   3        0.26        3.58     19.75 o 
  11   6   3      184.64      173.09     25.68 o 
  12   6   3      248.05      225.37     27.30 o 
  13   6   3       21.64       62.29     26.40 o 
  14   6   3      855.65      806.51     44.02 o 
   1   7   3      870.08      891.32     36.29 o 
   2   7   3      202.11      217.32     22.58 o 
   3   7   3        1.26       10.80     19.78 o 
   4   7   3      410.10      449.11     28.67 o 
   5   7   3     2356.99     2257.87     61.63 o 
   6   7   3        4.83        3.78     22.11 o 
   7   7   3       14.93       49.22     29.00 o 
   8   7   3       70.02       38.11     30.15 o 
   9   7   3        9.77       92.04     32.58 o 
  10   7   3     1004.06     1009.20     55.57 o 
  11   7   3      104.98       88.65     35.76 o 
  12   7   3       75.83      -23.47     33.76 o 
   0   8   3        3.67       -6.24     39.40 o 
   1   8   3        3.00      -30.19     20.13 o 
   2   8   3      730.20      733.56     36.55 o 
   3   8   3      183.39      225.45     30.00 o 
   4   8   3       67.24       65.68     25.82 o 
   5   8   3       40.81       51.00     26.01 o 
   6   8   3      314.38      283.65     32.31 o 
   7   8   3       11.87        3.23     25.31 o 
   8   8   3      451.86      449.45     45.15 o 
   9   8   3       41.97       28.63     35.48 o 
  10   8   3        8.49       -7.50     33.77 o 
   1   9   3        4.46       16.80     21.92 o 
   2   9   3     1103.36     1194.53     52.32 o 
   3   9   3        2.35      -22.44     26.50 o 
   4   9   3      421.58      364.59     36.84 o 
   5   9   3       33.43        1.06     27.74 o 
   6   9   3        1.62      -39.84     26.56 o 
   7   9   3       51.53       83.15     37.76 o 
   0   0   4      521.90      585.84     28.40 o 
   1   0   4     1522.48     1320.98     71.28 o 
   2   0   4     4379.62     4640.06    177.51 o 
   3   0   4    60355.66    60064.97   1821.68 o 
   4   0   4      392.29      366.98     17.22 o 
   5   0   4    48113.34    48442.87    721.37 o 
   6   0   4      787.76      898.28     26.53 o 
   7   0   4     1657.52     1891.00     42.40 o 
   8   0   4       20.08       73.92     41.10 o 
   9   0   4    14523.49    13665.79    287.88 o 
  10   0   4     4394.59     4406.65     88.82 o 
  11   0   4    27586.93    28927.97    428.70 o 
  12   0   4      744.10      686.50     72.89 o 
  13   0   4     7719.30     8286.54    193.43 o 
  14   0   4     1294.39     1397.84     90.98 o 
  15   0   4       68.33       37.05     63.10 o 
  16   0   4      766.60      720.01     74.95 o 
  17   0   4     1457.76     1805.71     85.91 o 
  18   0   4      927.37      895.23     64.41 o 
   1   1   4    79121.87    75327.79    819.38 o 
   2   1   4    15081.93    14779.72    163.34 o 
   3   1   4       17.12       -3.94      7.89 o 
   4   1   4    36039.16    36182.01    393.82 o 
   5   1   4    28069.71    27715.11    325.06 o 
   6   1   4    12150.45    12197.60    124.29 o 
   7   1   4    37178.71    36786.75    339.23 o 
   8   1   4    20115.36    21054.29    199.24 o 
   9   1   4    20053.51    19770.85    195.21 o 
  10   1   4     9489.18     9069.38    112.70 o 
  11   1   4       30.85       -5.89     13.71 o 
  12   1   4      776.88      778.39     28.17 o 
  13   1   4     7897.55     7938.39    114.19 o 
  14   1   4       30.47       41.43     19.29 o 
  15   1   4     8863.69     8966.82    141.83 o 
  16   1   4     1852.50     1741.95     57.19 o 
  17   1   4     2405.89     2300.73     73.40 o 
  18   1   4     1351.46     1294.22     54.01 o 
   0   2   4     1793.07     2144.02     73.37 o 
   1   2   4    99483.99    98679.82    900.73 o 
   2   2   4    11361.07    11440.67    121.06 o 
   3   2   4    15286.37    14516.89    152.70 o 
   4   2   4      595.15      712.22     18.67 o 
   5   2   4    46912.44    46737.49    478.07 o 
   6   2   4     4341.15     4112.64     53.32 o 
   7   2   4     2352.23     2401.25     36.63 o 
   8   2   4     7682.85     7573.81     89.59 o 
   9   2   4     7511.61     7802.12     93.36 o 
  10   2   4      126.29       83.70     14.55 o 
  11   2   4    10643.47    10863.11    135.75 o 
  12   2   4        1.77      -19.13     15.82 o 
  13   2   4     7102.90     6906.26    102.98 o 
  14   2   4     2366.24     2110.82     49.22 o 
  15   2   4      201.83      203.87     23.90 o 
  16   2   4      217.84      210.16     25.69 o 
  17   2   4     2639.72     2766.10     67.23 o 
   1   3   4    54797.12    52967.80    483.01 o 
   2   3   4    14275.87    14080.45    133.10 o 
   3   3   4    21957.29    21416.30    199.26 o 
   4   3   4     5679.75     6071.70     84.18 o 
   5   3   4    14622.45    14813.31    159.10 o 
   6   3   4      124.91      153.91     11.03 o 
   7   3   4    18973.77    18256.09    196.18 o 
   8   3   4     2909.76     2949.05     44.55 o 
   9   3   4    18801.47    19220.40    208.64 o 
  10   3   4      103.20      225.14     17.77 o 
  11   3   4      113.24      154.23     18.81 o 
  12   3   4     4265.78     4177.40     66.95 o 
  13   3   4     2506.93     2448.55     49.41 o 
  14   3   4      739.12      632.49     29.91 o 
  15   3   4     7233.64     6950.00    107.95 o 
  16   3   4        5.53        3.29     20.30 o 
  17   3   4      805.25      956.57     55.69 o 
   0   4   4     9718.79    10077.56    138.82 o 
   1   4   4     3465.06     3138.20     35.76 o 
   2   4   4     4517.10     4399.55     47.54 o 
   3   4   4    49208.74    49065.71    448.91 o 
   4   4   4     3208.15     3168.03     39.18 o 
   5   4   4    11167.51    11238.97    110.69 o 
   6   4   4     8399.21     7685.35     91.03 o 
   7   4   4       20.47       45.98     11.22 o 
   8   4   4     9951.45     9450.84    110.80 o 
   9   4   4     3135.01     2929.53     47.37 o 
  10   4   4     1255.70     1126.56     33.78 o 
  11   4   4    13641.59    13206.18    180.15 o 
  12   4   4     2489.43     2194.22     57.66 o 
  13   4   4     2188.07     2031.06     56.98 o 
  14   4   4     1257.51     1128.59     50.66 o 
  15   4   4      255.05      242.73     33.86 o 
  16   4   4      979.29      987.02     49.67 o 
   1   5   4    13314.91    12986.53    143.48 o 
   2   5   4      453.07      474.67     17.77 o 
   3   5   4     1595.37     1516.22     29.49 o 
   4   5   4      284.61      384.31     17.54 o 
   5   5   4     7071.74     6824.37     91.69 o 
   6   5   4      375.54      473.54     21.78 o 
   7   5   4     9421.69     9034.41    116.93 o 
   8   5   4      599.12      628.99     29.15 o 
   9   5   4     2762.59     2934.15     60.10 o 
  10   5   4      585.51      570.26     37.13 o 
  11   5   4        7.81      -27.10     18.06 o 
  12   5   4      953.87      888.43     41.31 o 
  13   5   4     1751.34     1778.84     55.87 o 
  14   5   4       50.79       59.80     26.54 o 
  15   5   4     2827.17     2918.35     81.69 o 
   0   6   4    10763.24    10872.04    212.20 o 
   1   6   4     3062.83     3046.46     58.99 o 
   2   6   4      734.74      737.93     30.77 o 
   3   6   4    12631.10    12469.62    168.62 o 
   4   6   4      266.26      285.54     24.07 o 
   5   6   4    12308.90    11808.64    164.41 o 
   6   6   4     1221.31     1209.93     39.35 o 
   7   6   4      395.46      417.21     25.89 o 
   8   6   4      398.02      405.00     26.17 o 
   9   6   4     6713.02     6385.15    102.38 o 
  10   6   4     1733.28     1756.27     48.69 o 
  11   6   4     3572.93     3428.36     70.14 o 
  12   6   4      880.62      833.25     41.35 o 
  13   6   4     2184.43     2283.78     64.37 o 
  14   6   4       72.98       62.14     28.28 o 
   1   7   4     4504.30     4595.55     80.42 o 
   2   7   4      639.80      720.95     36.72 o 
   3   7   4      220.37      225.95     24.63 o 
   4   7   4     1004.47     1141.00     40.50 o 
   5   7   4     2482.17     2357.17     62.67 o 
   6   7   4      939.84      979.70     44.01 o 
   7   7   4     3136.33     3022.54     72.97 o 
   8   7   4      214.09      227.81     35.76 o 
   9   7   4     4171.98     4144.35    103.17 o 
  10   7   4     1337.18     1298.15     66.72 o 
  11   7   4       32.87      -11.84     32.15 o 
  12   7   4        1.41      -13.99     33.22 o 
   0   8   4       52.54       53.00     33.77 o 
   1   8   4       84.14       71.22     26.40 o 
   2   8   4        1.66        8.05     21.32 o 
   3   8   4     3425.64     3298.99     69.84 o 
   4   8   4       44.87       33.49     25.52 o 
   5   8   4     1599.13     1592.89     55.46 o 
   6   8   4        4.60       10.27     24.82 o 
   7   8   4      102.51       63.06     27.06 o 
   8   8   4       46.18       35.69     32.86 o 
   9   8   4      595.70      663.49     51.73 o 
  10   8   4      415.97      395.80     47.19 o 
   1   9   4     2257.40     2326.43     67.06 o 
   2   9   4     1105.27     1100.78     50.89 o 
   3   9   4       92.72       73.26     29.09 o 
   4   9   4      191.87      246.21     34.27 o 
   5   9   4      206.19      162.66     32.52 o 
   6   9   4       13.32       -9.89     26.94 o 
   1   1   5    14314.68    13478.15    141.07 o 
   2   1   5     8958.56     8444.24     96.66 o 
   3   1   5     8415.92     8369.10     97.52 o 
   4   1   5      427.85      444.18     15.16 o 
   5   1   5     6389.94     6679.43     76.14 o 
   6   1   5      143.64      166.58      9.53 o 
   7   1   5     1585.42     2421.19    103.56 o 
   8   1   5      392.00      566.60     16.73 o 
   9   1   5      419.92      578.77     36.93 o 
  10   1   5      557.65      401.62     20.04 o 
  11   1   5     1343.72     1392.87     33.95 o 
  12   1   5      553.09      446.20     23.29 o 
  13   1   5     1191.39     1445.34     92.69 o 
  14   1   5       77.77       75.50     20.40 o 
  15   1   5       52.36      271.00     43.25 o 
  16   1   5        0.18       14.94     21.29 o 
  17   1   5        1.35       25.49     34.04 o 
  18   1   5       43.37       45.46     27.42 o 
   0   2   5   170791.94   169173.17   2182.67 o 
   1   2   5    48998.46    48117.23    462.01 o 
   2   2   5     2398.26     2591.20     33.56 o 
   3   2   5     2680.95     2603.92     34.37 o 
   4   2   5     1995.30     1946.25     28.76 o 
   5   2   5     1918.79     2974.55    165.87 o 
   6   2   5     2549.12     2560.70     39.30 o 
   7   2   5      273.97      372.81     16.46 o 
   8   2   5     3053.13     3158.14     46.01 o 
   9   2   5       52.40      173.66     23.05 o 
  10   2   5      766.05      728.31     30.04 o 
  11   2   5     4545.91     4926.42     73.63 o 
  12   2   5      338.14      390.53     23.26 o 
  13   2   5      817.60      941.13     84.95 o 
  14   2   5     2476.62     2252.74     50.77 o 
  15   2   5      217.14      226.85     25.05 o 
  16   2   5        7.20       19.91     20.18 o 
  17   2   5      214.77      325.62     40.92 o 
   1   3   5    10885.09    10588.94    101.93 o 
   2   3   5      185.92      205.39      8.41 o 
   3   3   5     1794.84     1900.72     26.25 o 
   4   3   5      231.93      365.02     12.82 o 
   5   3   5     4529.17     4684.29     58.03 o 
   6   3   5      354.60      403.09     15.33 o 
   7   3   5     1855.51     1982.81     34.33 o 
   8   3   5     1032.53     1018.64     25.79 o 
   9   3   5      434.86      437.16     22.46 o 
  10   3   5      338.92      301.89     18.66 o 
  11   3   5      368.14      414.44     22.53 o 
  12   3   5        0.37       -8.26     16.64 o 
  13   3   5        0.88       36.16     17.54 o 
  14   3   5        1.10       13.26     17.30 o 
  15   3   5      236.18      328.90     26.80 o 
  16   3   5        1.21       -1.22     19.50 o 
  17   3   5      159.97      232.51     38.05 o 
   0   4   5       17.39       63.07     20.42 o 
   1   4   5       22.17       38.91      6.45 o 
   2   4   5      293.65      303.23     10.62 o 
   4   4   5      564.68      619.03     19.33 o 
   5   4   5      444.20      532.62     41.75 o 
   6   4   5     4962.17     4709.14     60.72 o 
   7   4   5      114.50      110.79     12.66 o 
   8   4   5     2646.75     2678.85     43.65 o 
   9   4   5      313.72      337.78     22.23 o 
  10   4   5       18.32       28.90     16.98 o 
  11   4   5      101.01      265.59     35.05 o 
  12   4   5     1067.62     1079.74     43.13 o 
  13   4   5       28.11       41.88     22.73 o 
  14   4   5      728.62      784.14     41.37 o 
  15   4   5        3.29      -24.80     24.56 o 
  16   4   5        8.42        9.95     31.60 o 
   1   5   5     3019.74     3112.81     44.51 o 
   2   5   5     7059.51     6928.74     83.42 o 
   3   5   5     1269.19     1320.38     28.06 o 
   4   5   5     4859.86     4705.06     67.35 o 
   5   5   5      120.12      136.00     14.86 o 
   6   5   5        3.82      -12.59     12.13 o 
   7   5   5       26.75       89.48     18.28 o 
   8   5   5        8.90        3.70     17.73 o 
   9   5   5      571.62      717.06     31.99 o 
  10   5   5     5141.15     4895.65     84.17 o 
  11   5   5        4.16      -26.27     17.51 o 
  12   5   5      762.08      812.48     40.36 o 
  13   5   5      249.26      261.94     30.04 o 
  14   5   5        0.52      -19.89     23.44 o 
  15   5   5       24.97       66.68     41.18 o 
   0   6   5      262.62      279.25     36.56 o 
   1   6   5     1667.45     1594.43     42.70 o 
   2   6   5       60.64       64.12     18.94 o 
   3   6   5     2473.34     2722.99     62.83 o 
   4   6   5        9.70      -14.64     17.52 o 
   5   6   5       31.70      121.86     21.39 o 
   6   6   5     1056.20     1058.00     33.07 o 
   7   6   5       68.69       67.96     17.37 o 
   8   6   5      177.49      172.28     24.52 o 
   9   6   5     1911.35     1801.88     48.24 o 
  10   6   5       13.16       28.12     23.17 o 
  11   6   5        1.11      161.37     25.57 o 
  12   6   5        3.40        2.79     23.78 o 
  13   6   5       80.87       78.40     27.03 o 
  14   6   5      155.62      117.61     29.56 o 
   1   7   5       10.28       68.09     22.03 o 
   2   7   5      876.12      836.53     39.22 o 
   3   7   5        0.66      -31.41     20.94 o 
   4   7   5     2931.00     2520.80     57.54 o 
   5   7   5      147.86      200.55     27.25 o 
   6   7   5      255.80      212.75     28.46 o 
   7   7   5       74.45      216.66     29.53 o 
   8   7   5      112.73       71.68     31.91 o 
   9   7   5        1.04       70.24     32.65 o 
  10   7   5     2244.64     1998.72     72.68 o 
  11   7   5      229.56      232.44     39.81 o 
  12   7   5      289.08      274.68     50.71 o 
   0   8   5     1464.07     1347.49     64.14 o 
   1   8   5        6.31      -33.64     22.42 o 
   2   8   5      635.82      613.65     34.95 o 
   3   8   5       36.88       53.00     23.27 o 
   4   8   5      313.89      274.97     31.96 o 
   5   8   5      175.52      178.27     29.66 o 
   6   8   5       35.65      -17.98     25.07 o 
   7   8   5       18.00       -3.02     30.88 o 
   8   8   5       57.49       23.75     33.00 o 
   9   8   5        8.83       -1.80     34.08 o 
  10   8   5      236.10      160.01     40.85 o 
   1   9   5      160.43      250.72     32.66 o 
   2   9   5       14.10       12.06     27.09 o 
   3   9   5      226.70      239.63     34.03 o 
   4   9   5     1260.33     1212.10     53.83 o 
   5   9   5        0.25      -24.65     26.96 o 
   6   9   5        3.08        2.42     28.23 o 
   0   0   6    39568.49    38565.84   1103.98 o 
   1   0   6     2235.42     1832.38     48.97 o 
   2   0   6    15461.25    14877.38    601.86 o 
   3   0   6     1702.87     1539.38     50.17 o 
   4   0   6      339.56      227.28     15.44 o 
   5   0   6    27671.59    27850.20    403.01 o 
   6   0   6     1003.44     1047.36     29.55 o 
   7   0   6    12345.12    12159.05    186.17 o 
   8   0   6     4638.79     4443.40     90.86 o 
   9   0   6     1788.76     1796.78     45.90 o 
  10   0   6     6672.13     6721.19    144.82 o 
  11   0   6    17673.11    17124.37    306.35 o 
  12   0   6     1696.04     1582.62     72.92 o 
  13   0   6    14063.42    13289.88    248.72 o 
  14   0   6     1285.62     1213.99     52.46 o 
  15   0   6        0.31      -32.22     24.85 o 
  16   0   6        5.81       -8.44     33.30 o 
  17   0   6       45.41      131.51     38.42 o 
  18   0   6      258.63      257.43     45.78 o 
   1   1   6    34284.96    32340.15    353.59 o 
   2   1   6     1138.83     1032.04     17.45 o 
   3   1   6    18566.90    17411.68    193.84 o 
   4   1   6     5566.05     5457.43     67.81 o 
   5   1   6    24426.35    24480.27    271.50 o 
   6   1   6     2343.08     2262.04     33.68 o 
   7   1   6    77528.60    81414.03    740.61 o 
   8   1   6      320.65      426.16     14.65 o 
   9   1   6    13679.69    13463.77    158.13 o 
  10   1   6     1807.50     1841.62     37.33 o 
  11   1   6      367.73      423.72     29.31 o 
  12   1   6        2.63       -1.46     15.97 o 
  13   1   6     9278.96     9664.84    175.55 o 
  14   1   6      388.64      462.33     28.38 o 
  15   1   6    14316.70    14182.63    208.18 o 
  16   1   6       25.63       54.25     33.99 o 
  17   1   6     1374.39     1420.75     52.68 o 
   0   2   6    15564.46    17752.45    555.42 o 
   1   2   6    12479.02    12151.19    121.44 o 
   2   2   6     4061.41     4251.13     50.33 o 
   3   2   6    44092.63    42142.54    430.70 o 
   4   2   6       58.46      106.71      8.36 o 
   5   2   6    28732.31    28260.79    320.97 o 
   6   2   6     4181.77     4891.38     82.16 o 
   7   2   6       17.51       27.37     11.75 o 
   8   2   6     1678.72     1610.99     31.04 o 
   9   2   6    13408.61    13170.98    147.35 o 
  10   2   6        7.75       -5.46     14.57 o 
  11   2   6     7519.63     7669.96    102.29 o 
  12   2   6      219.61      279.36     21.62 o 
  13   2   6     6726.06     6585.12     99.68 o 
  14   2   6      555.91      703.63     37.37 o 
  15   2   6      244.37      290.12     26.75 o 
  16   2   6      811.22      816.22     38.17 o 
  17   2   6     3173.17     3197.98     73.18 o 
   1   3   6    33636.76    32874.61    302.71 o 
   2   3   6     8007.62     7764.89     77.31 o 
   3   3   6     4484.37     4639.89     52.31 o 
   4   3   6     1459.44     1437.39     24.79 o 
   5   3   6     3541.49     3927.19     70.75 o 
   6   3   6      238.13      266.47     12.32 o 
   7   3   6     5474.53     5743.38     75.05 o 
   8   3   6      430.26      477.96     19.17 o 
   9   3   6    20938.32    21253.43    229.53 o 
  10   3   6     3170.74     3214.10     50.70 o 
  11   3   6     1165.11      989.34     31.29 o 
  12   3   6     3192.36     3034.61     55.34 o 
  13   3   6     4133.60     4129.99     67.80 o 
  14   3   6       27.43       20.21     18.26 o 
  15   3   6     5245.35     5658.66     93.43 o 
  16   3   6      259.85      267.21     26.68 o 
  17   3   6     1457.41     1469.65     67.11 o 
   0   4   6       40.43      107.15     18.59 o 
   1   4   6     5073.55     4862.52     52.33 o 
   2   4   6      696.16      720.27     16.60 o 
   3   4   6    45890.87    43233.57    397.07 o 
   4   4   6     1865.98     1816.56     26.58 o 
   5   4   6    34922.50    33449.03    327.77 o 
   6   4   6     3084.77     3121.06     42.56 o 
   7   4   6      162.46      123.96     11.65 o 
   8   4   6      230.89      308.37     17.18 o 
   9   4   6    12018.36    11404.43    132.23 o 
  10   4   6      327.05      372.30     23.33 o 
  11   4   6    13474.92    12540.00    189.01 o 
  12   4   6      160.83      217.09     26.50 o 
  13   4   6     1879.08     1723.06     52.97 o 
  14   4   6       79.44       89.58     26.85 o 
  15   4   6      704.96      571.47     41.52 o 
  16   4   6      188.68      256.88     35.19 o 
   1   5   6    12309.33    11981.33    134.15 o 
   2   5   6      840.68      843.95     22.43 o 
   3   5   6      677.47      720.42     24.16 o 
   4   5   6     3808.07     3857.13     59.01 o 
   5   5   6     3247.08     3506.62     55.94 o 
   6   5   6      948.07      912.54     27.69 o 
   7   5   6     3796.11     3710.12     56.32 o 
   8   5   6      245.03      250.43     20.41 o 
   9   5   6     6009.05     6020.45     96.04 o 
  10   5   6      530.28      603.58     31.06 o 
  11   5   6      109.73       56.60     24.15 o 
  12   5   6      298.86      387.72     32.76 o 
  13   5   6      441.46      559.13     36.88 o 
  14   5   6      167.67      161.11     28.82 o 
  15   5   6     1748.61     1859.27     65.20 o 
   0   6   6      401.31      460.69     37.29 o 
   1   6   6     3025.23     2740.31     56.29 o 
   2   6   6       88.96       85.34     20.00 o 
   3   6   6     9524.75     9086.34    144.02 o 
   4   6   6       23.79       -0.56     19.76 o 
   5   6   6     6039.72     5961.64     96.36 o 
   6   6   6       12.17       25.82     15.84 o 
   7   6   6     1419.92     1386.79     37.24 o 
   8   6   6     1033.62     1069.33     37.36 o 
   9   6   6     2879.61     2709.52     59.28 o 
  10   6   6        2.32       -3.93     20.28 o 
  11   6   6     9902.08     9520.87    142.80 o 
  12   6   6        0.23      -18.02     22.75 o 
  13   6   6     1777.98     1747.86     64.47 o 
  14   6   6      698.30      692.13     41.82 o 
   1   7   6     4797.10     5115.24     87.00 o 
   2   7   6      112.48      131.74     25.15 o 
   3   7   6      734.09      700.19     36.79 o 
   4   7   6      616.97      737.52     34.04 o 
   5   7   6     3953.04     3720.71     74.63 o 
   6   7   6      369.53      395.92     32.71 o 
   7   7   6     8143.70     8060.53    158.36 o 
   8   7   6      169.74      158.98     36.86 o 
   9   7   6     1851.02     1905.40     69.77 o 
  10   7   6       44.98       75.91     33.99 o 
  11   7   6      284.89      208.25     40.47 o 
  12   7   6        2.83      -27.82     41.77 o 
   0   8   6      372.55      453.75     55.45 o 
   1   8   6     1315.02     1340.42     50.51 o 
   2   8   6      638.59      756.65     41.34 o 
   3   8   6     1939.18     1898.70     53.39 o 
   4   8   6       54.31        2.73     25.15 o 
   5   8   6      966.08      939.25     46.52 o 
   6   8   6      146.86       74.91     28.31 o 
   7   8   6        8.46       -3.76     31.06 o 
   8   8   6      116.11       83.29     34.67 o 
   9   8   6       53.76       39.75     35.60 o 
  10   8   6      125.37      135.58     40.80 o 
   1   9   6     3312.90     3356.00     82.03 o 
   2   9   6      113.71       72.82     27.04 o 
   3   9   6       14.09       10.21     27.51 o 
   4   9   6        7.60        0.82     27.09 o 
   5   9   6      246.49      315.99     36.57 o 
   6   9   6        0.13      -47.17     31.45 o 
   1   1   7    21572.65    20721.31    229.44 o 
   2   1   7        8.56       46.21      6.88 o 
   3   1   7     2213.58     2312.21     34.13 o 
   4   1   7    11472.55    11596.65    133.40 o 
   5   1   7        1.67        6.72      8.43 o 
   6   1   7     2671.07     3062.38     42.27 o 
   7   1   7       78.60       82.46      9.53 o 
   8   1   7      107.55      123.62     10.25 o 
   9   1   7       64.13       93.60     14.13 o 
  10   1   7      765.06      831.34     47.66 o 
  11   1   7      828.32      821.07     27.84 o 
  12   1   7      587.42      613.95     34.83 o 
  13   1   7       18.92       89.64     24.70 o 
  14   1   7     2233.37     2095.38     48.17 o 
  15   1   7      109.87      313.42     43.62 o 
  16   1   7      191.04      197.34     25.60 o 
  17   1   7      415.52      423.16     33.80 o 
   0   2   7    27298.21    26491.54    346.03 o 
   1   2   7    12861.03    12450.83    124.72 o 
   2   2   7     6014.20     5575.75     66.13 o 
   3   2   7     5865.46     7360.64    275.98 o 
   4   2   7     1017.32      918.09     19.07 o 
   5   2   7     9705.34    10230.32    113.10 o 
   6   2   7    12244.91    12387.46    145.12 o 
   7   2   7      257.99      321.09     14.87 o 
   8   2   7     2885.71     2991.83     86.52 o 
   9   2   7     2018.60     2623.15     84.18 o 
  10   2   7       48.45       59.83     16.36 o 
  11   2   7      530.65      852.74     51.97 o 
  12   2   7      413.98      479.72     25.76 o 
  13   2   7      153.36      360.43     33.26 o 
  14   2   7      541.05      614.20     39.50 o 
  15   2   7      654.23      654.11     33.41 o 
  16   2   7       63.23      120.84     23.85 o 
  17   2   7       46.00      374.23     40.19 o 
   1   3   7        2.12        8.63      6.26 o 
   2   3   7     9820.01    10096.44     98.82 o 
   3   3   7     3378.47     3457.71     41.81 o 
   4   3   7      964.49     1163.25     22.94 o 
   5   3   7      855.57      880.00     20.70 o 
   6   3   7      579.09      848.96     49.08 o 
   7   3   7        2.03       73.48     12.48 o 
   8   3   7      108.74      100.74     13.29 o 
   9   3   7      717.84      905.92     45.22 o 
  10   3   7       81.14      163.19     18.91 o 
  11   3   7      198.74      235.10     20.85 o 
  12   3   7      451.18      442.55     24.81 o 
  13   3   7      211.50      164.75     20.37 o 
  14   3   7        6.07       -3.25     17.92 o 
  15   3   7      182.98      266.87     36.33 o 
  16   3   7        5.14       23.88     19.65 o 
   0   4   7    14121.70    14492.87    197.27 o 
   1   4   7       68.45       77.02      8.65 o 
   2   4   7     3012.13     3032.12     36.71 o 
   3   4   7      752.21     1364.66     63.23 o 
   4   4   7      248.96      310.00     12.07 o 
   5   4   7     5875.98     5961.15     73.08 o 
   6   4   7      317.25      412.50     18.13 o 
   7   4   7       89.45      118.43     13.00 o 
   8   4   7      408.09      480.61     19.39 o 
   9   4   7       88.91      134.33     17.34 o 
  10   4   7     1470.95     1311.87     36.19 o 
  11   4   7      180.82      267.02     43.13 o 
  12   4   7     1220.58     1175.09     45.15 o 
  13   4   7       47.25       41.78     24.40 o 
  14   4   7      685.82      674.30     39.00 o 
  15   4   7        7.22       16.64     26.29 o 
  16   4   7        1.55       -0.87     35.51 o 
   1   5   7     2280.91     2213.29     36.83 o 
   2   5   7      900.99      990.00     32.74 o 
   3   5   7      629.27      776.49     23.70 o 
   4   5   7     8115.26     7935.71    103.13 o 
   5   5   7       20.19       29.02     14.45 o 
   6   5   7        1.09        5.83     13.24 o 
   7   5   7       12.20       44.12     18.21 o 
   8   5   7     2146.71     2103.43     44.59 o 
   9   5   7      661.41      701.93     35.30 o 
  10   5   7     1315.65     1327.15     41.89 o 
  11   5   7      665.94      679.89     36.95 o 
  12   5   7      668.40      620.42     37.10 o 
  13   5   7      167.05      155.99     27.33 o 
  14   5   7       77.91       48.02     26.28 o 
  15   5   7       38.32       58.12     28.58 o 
   0   6   7      131.47      171.32     31.58 o 
   1   6   7      435.32      501.52     28.02 o 
   2   6   7        0.09      -19.95     18.44 o 
   3   6   7      192.16      266.62     27.11 o 
   4   6   7     1142.00     1055.49     41.85 o 
   5   6   7      896.35     1046.15     42.49 o 
   6   6   7        8.32       19.19     16.29 o 
   7   6   7       69.51       72.60     17.49 o 
   8   6   7        0.80       26.91     18.76 o 
   9   6   7        1.85       11.39     19.47 o 
  10   6   7       60.48      100.19     22.51 o 
  11   6   7        0.28      138.21     27.72 o 
  12   6   7      126.51      124.25     27.47 o 
  13   6   7      581.05      572.34     38.48 o 
   1   7   7      260.17      307.68     29.63 o 
   2   7   7      824.33      886.68     40.98 o 
   3   7   7       48.46       43.08     24.75 o 
   4   7   7      893.28      982.82     42.81 o 
   5   7   7      158.89      169.39     24.13 o 
   6   7   7      304.34      269.81     30.48 o 
   7   7   7      208.87      291.43     37.18 o 
   8   7   7        0.16       17.64     29.67 o 
   9   7   7      187.76      224.28     37.48 o 
  10   7   7     1462.08     1290.66     61.64 o 
  11   7   7       57.38      -12.01     40.42 o 
  12   7   7      115.71       35.33     44.65 o 
   0   8   7      352.48      390.98    127.23 o 
   1   8   7     1006.38     1084.57     47.11 o 
   2   8   7      583.27      643.21     39.43 o 
   3   8   7      148.68      185.84     29.98 o 
   4   8   7      115.41       82.15     24.58 o 
   5   8   7        0.13        1.74     24.57 o 
   6   8   7     1026.03      920.76     46.66 o 
   7   8   7       16.24       -8.17     30.66 o 
   8   8   7      135.21      191.55     47.72 o 
   9   8   7       30.11       46.73     34.95 o 
   1   9   7        0.26       57.33     32.40 o 
   2   9   7        9.91      -38.37     25.58 o 
   3   9   7      199.61      152.66     32.79 o 
   4   9   7      444.66      420.22     39.13 o 
   5   9   7      385.15      325.93     36.75 o 
   6   9   7       57.69       -8.06     34.41 o 
   0   0   8    39661.45    35986.43   1019.16 o 
   1   0   8     7288.25     7110.35    154.00 o 
   2   0   8    35010.54    32528.33    652.77 o 
   3   0   8    36029.86    34486.27    886.42 o 
   4   0   8     7282.08     7205.50    113.77 o 
   5   0   8    67970.11    65261.66    930.56 o 
   6   0   8    22949.37    22470.34    330.56 o 
   7   0   8      458.72      549.21     25.66 o 
   8   0   8    18125.66    17381.26    450.89 o 
   9   0   8     7615.50     7610.67    127.20 o 
  10   0   8     1241.00     1084.18     63.47 o 
  11   0   8     2811.95     2838.53     77.17 o 
  12   0   8     2448.40     2201.27     68.08 o 
  13   0   8     6185.82     6298.47    136.50 o 
  14   0   8     7730.98     7476.44    158.41 o 
  15   0   8       44.79       41.16     28.13 o 
  16   0   8     2844.25     2874.11    104.32 o 
  17   0   8      555.21      658.75     53.62 o 
   1   1   8    19739.85    17776.73    291.52 o 
   2   1   8    68989.98    67252.84    684.37 o 
   3   1   8       94.76      140.86      8.41 o 
   4   1   8    62653.00    65320.51    661.34 o 
   5   1   8     4543.21     4520.61     55.32 o 
   6   1   8     5495.33     5587.75     67.27 o 
   7   1   8    10117.88    10525.12    110.49 o 
   8   1   8     2796.93     3351.49     50.79 o 
   9   1   8     3643.34     3730.21     56.53 o 
  10   1   8    22394.29    23518.71    267.17 o 
  11   1   8      554.10      647.32     37.96 o 
  12   1   8     3476.01     3424.86     62.51 o 
  13   1   8     4617.85     4722.50     78.23 o 
  14   1   8      126.61      182.28     22.20 o 
  15   1   8     4351.49     4395.61    106.41 o 
  16   1   8     3040.56     3147.06    104.71 o 
  17   1   8      467.27      633.87     39.60 o 
   0   2   8    33317.13    31015.83    451.09 o 
   1   2   8      267.85      255.95     11.67 o 
   2   2   8    15701.62    15490.49    154.30 o 
   3   2   8    18003.85    16971.62    179.57 o 
   4   2   8     1391.58     1508.79     34.10 o 
   5   2   8     1508.64     1217.22     23.48 o 
   6   2   8    21910.59    21787.94    245.53 o 
   7   2   8       37.84       43.97     11.15 o 
   8   2   8    11811.37    11482.04    129.72 o 
   9   2   8     8506.71     8691.37    111.29 o 
  10   2   8     4180.07     4126.53     64.22 o 
  11   2   8     4022.92     3828.65     62.66 o 
  12   2   8     1498.87     1470.90     40.25 o 
  13   2   8     2020.63     1862.00     48.70 o 
  14   2   8     5851.24     5345.95     95.82 o 
  15   2   8      194.71      263.83     26.72 o 
  16   2   8     2406.88     2353.47     60.19 o 
  17   2   8     1743.08     1570.44     51.01 o 
   1   3   8     7567.07     6893.17     70.70 o 
   2   3   8     2302.33     2233.20     30.92 o 
   3   3   8    13177.28    12675.63    129.28 o 
   4   3   8    38898.69    40320.72    415.70 o 
   5   3   8     1467.01     1387.34     26.30 o 
   6   3   8     3493.33     3674.87     49.82 o 
   7   3   8    23571.48    24296.73    258.27 o 
   8   3   8      743.05      699.72     27.56 o 
   9   3   8     4478.51     4643.23     64.41 o 
  10   3   8     5368.98     5779.25    109.68 o 
  11   3   8       69.01       46.42     18.01 o 
  12   3   8     8461.54     8861.27    118.16 o 
  13   3   8     1362.02     1511.91     40.38 o 
  14   3   8     3078.61     2909.72     56.99 o 
  15   3   8     1881.34     2098.33     55.37 o 
  16   3   8      165.52      262.36     30.79 o 
   0   4   8    77444.21    76033.44    979.22 o 
   1   4   8     3607.84     3742.68     62.37 o 
   2   4   8      394.42      335.19     12.44 o 
   3   4   8    14678.90    13874.91    128.20 o 
   4   4   8     2835.79     2568.87     36.63 o 
   5   4   8     3751.88     3785.17     51.69 o 
   6   4   8    11420.80    10826.41    122.70 o 
   7   4   8      661.97      657.42     21.53 o 
   8   4   8    17268.42    16494.32    182.14 o 
   9   4   8      615.25      654.51     22.11 o 
  10   4   8      173.21      229.08     23.11 o 
  11   4   8     7468.55     7203.18    122.27 o 
  12   4   8     2523.46     2265.16     60.26 o 
  13   4   8      452.38      467.42     34.47 o 
  14   4   8     3908.83     3767.93     83.31 o 
  15   4   8      304.61      294.25     46.56 o 
  16   4   8     1165.45     1090.69     52.28 o 
   1   5   8    13330.62    12804.62    143.66 o 
   2   5   8     3913.40     3937.87     54.64 o 
   3   5   8      256.53      293.72     17.02 o 
   4   5   8     7851.88     7853.27    102.84 o 
   5   5   8     5550.23     5315.66     76.27 o 
   6   5   8     1160.28     1268.05     33.64 o 
   7   5   8     2554.35     2429.05     47.77 o 
   8   5   8      195.06      305.49     21.70 o 
   9   5   8     3047.30     3010.25     61.19 o 
  10   5   8     3364.12     3328.60     73.01 o 
  11   5   8      495.44      453.00     32.97 o 
  12   5   8     2951.84     2922.43     70.73 o 
  13   5   8      262.65      301.12     32.12 o 
  14   5   8      840.59      841.43     43.90 o 
  15   5   8     1341.90     1311.50     52.65 o 
   0   6   8     3858.32     3863.41     98.42 o 
   1   6   8      433.22      498.84     28.31 o 
   2   6   8     7053.70     6821.01    115.73 o 
   3   6   8     3881.11     3708.97     76.24 o 
   4   6   8       43.74       21.98     21.77 o 
   5   6   8     3167.19     3127.20     69.31 o 
   6   6   8     4540.06     4294.36     69.73 o 
   7   6   8      157.97      193.15     19.41 o 
   8   6   8     2920.14     2828.20     59.40 o 
   9   6   8     1677.02     1615.27     46.27 o 
  10   6   8      531.64      660.53     33.85 o 
  11   6   8     2625.05     2517.48     65.72 o 
  12   6   8      322.65      275.70     30.84 o 
  13   6   8      577.25      661.75     40.77 o 
   1   7   8     3093.56     3233.25     72.50 o 
   2   7   8     5102.12     5266.75     98.90 o 
   3   7   8      178.95      197.27     27.73 o 
   4   7   8     1562.22     1676.83     52.86 o 
   5   7   8     1275.98     1283.82     43.43 o 
   6   7   8     1544.69     1519.19     46.89 o 
   7   7   8     1036.45     1062.29     54.34 o 
   8   7   8        2.06      -31.14     28.48 o 
   9   7   8     1050.38     1109.06     56.93 o 
  10   7   8     1631.24     1653.50     67.65 o 
  11   7   8        6.37      -60.51     44.01 o 
  12   7   8      814.87      906.20     98.83 o 
   0   8   8     2396.19     2248.17     99.46 o 
   1   8   8      700.17      614.58     39.18 o 
   2   8   8      296.13      384.12     34.92 o 
   3   8   8      999.17      984.68     46.08 o 
   4   8   8      161.00      194.67     27.46 o 
   5   8   8     1688.25     1723.56     59.05 o 
   6   8   8      655.47      681.77     48.85 o 
   7   8   8       31.83        6.99     31.45 o 
   8   8   8      438.56      454.08     45.82 o 
   9   8   8      240.01      269.57     44.27 o 
   1   9   8      602.98      647.89     48.16 o 
   2   9   8      539.71      648.02     47.63 o 
   3   9   8      241.92      252.62     35.31 o 
   4   9   8      883.69      910.92     49.08 o 
   5   9   8       40.92       27.94     29.64 o 
   1   1   9        0.12       27.94     11.13 o 
   2   1   9     7695.60     7422.30     83.48 o 
   3   1   9     5267.19     5055.56     64.28 o 
   4   1   9      379.92      413.66     13.71 o 
   5   1   9      831.08      796.81     17.59 o 
   6   1   9     1332.53     1665.62     29.25 o 
   7   1   9      722.81      604.87     17.59 o 
   8   1   9     5410.97     6066.83     86.16 o 
   9   1   9      232.66      344.68     20.31 o 
  10   1   9     1149.65     1611.75    104.34 o 
  11   1   9     1647.52     1612.31     41.27 o 
  12   1   9       56.91       95.58     22.13 o 
  13   1   9       49.29       85.06     20.02 o 
  14   1   9      899.74      929.19     41.14 o 
  15   1   9        0.17       29.45     21.13 o 
  16   1   9      149.69      193.30     26.54 o 
  17   1   9       38.86       29.23     22.85 o 
   0   2   9      803.88     1746.81     72.60 o 
   1   2   9      198.45      266.23     10.73 o 
   2   2   9      901.59     2738.47     85.40 o 
   3   2   9      751.94      773.00     18.47 o 
   4   2   9       54.86      115.18     10.97 o 
   5   2   9     3538.95     3212.03     43.93 o 
   6   2   9     1137.49     2345.38    111.77 o 
   7   2   9      555.10      567.78     21.68 o 
   9   2   9     7729.85     8128.91    136.19 o 
  10   2   9      450.02      625.29     32.58 o 
  11   2   9      426.56      486.95     25.16 o 
  12   2   9      409.01      475.17     25.97 o 
  13   2   9      148.20      127.19     21.68 o 
  14   2   9      106.13      534.72     46.38 o 
  15   2   9       64.32       69.33     21.36 o 
  16   2   9       40.64      222.83     28.89 o 
  17   2   9        4.66       64.02     23.82 o 
   1   3   9      436.29      553.31     15.64 o 
   2   3   9     6235.79     7179.56    128.00 o 
   3   3   9      376.11      375.73     13.13 o 
   4   3   9     1563.93     1521.08     28.60 o 
   5   3   9       32.30       59.07     10.78 o 
   6   3   9     1502.20     1522.68     29.52 o 
   7   3   9     1135.62     1131.54     28.97 o 
   8   3   9     1860.94     2065.42     41.68 o 
   9   3   9     2611.22     2591.68     44.87 o 
  10   3   9      103.60      166.38     20.95 o 
  11   3   9      150.31      135.14     20.35 o 
  12   3   9       32.81       95.14     19.45 o 
  13   3   9      129.30      207.60     21.63 o 
  14   3   9       43.18      103.12     20.92 o 
  15   3   9       59.97       48.45     22.29 o 
  16   3   9      338.52      342.81     33.35 o 
   0   4   9        3.84      130.73     18.77 o 
   1   4   9    12023.67    11977.00    118.15 o 
   2   4   9      139.70      150.78     11.46 o 
   3   4   9      129.49      210.35     11.33 o 
   4   4   9     1014.27     1057.38     31.69 o 
   5   4   9       23.15       19.24     13.01 o 
   6   4   9      531.44      732.83     44.71 o 
   7   4   9      137.01      162.24     15.87 o 
   8   4   9      117.78      198.76     33.95 o 
   9   4   9      283.77      292.24     18.25 o 
  10   4   9       38.99       34.38     19.59 o 
  11   4   9      974.95     1057.30     42.73 o 
  12   4   9      111.46      132.53     25.84 o 
  13   4   9       10.64       -5.69     23.75 o 
  14   4   9        1.80      133.54     34.39 o 
  15   4   9       94.82       83.69     32.07 o 
   1   5   9     1806.75     1846.71     34.62 o 
   2   5   9      942.54      949.05     26.16 o 
   3   5   9     1615.85     1531.08     33.96 o 
   4   5   9       31.62       69.66     13.46 o 
   5   5   9       96.80      119.30     17.32 o 
   6   5   9      404.51      461.73     23.30 o 
   7   5   9     1840.90     1795.66     41.42 o 
   8   5   9      183.86      137.18     21.31 o 
   9   5   9      160.79      145.51     22.21 o 
  10   5   9        6.28       67.58     23.38 o 
  11   5   9      452.20      443.87     33.56 o 
  12   5   9      284.82      421.41     34.19 o 
  13   5   9       49.72        6.38     24.33 o 
  14   5   9       11.23      -22.70     23.62 o 
   0   6   9      172.73      277.91     35.80 o 
   1   6   9      201.79      198.85     24.05 o 
   2   6   9      315.67      428.19     30.67 o 
   3   6   9      423.96      330.33     29.23 o 
   4   6   9      414.90      362.98     29.91 o 
   5   6   9      264.48      236.93     26.77 o 
   6   6   9      276.15      335.18     24.24 o 
   7   6   9      164.86      183.48     19.86 o 
   8   6   9      456.24      519.44     29.45 o 
   9   6   9      508.66      555.73     31.25 o 
  10   6   9      284.26      201.89     29.92 o 
  11   6   9      450.62      436.16     34.44 o 
  12   6   9      164.63      130.00     27.79 o 
  13   6   9      136.97      109.13     35.54 o 
   1   7   9      664.92      642.92     36.48 o 
   2   7   9      999.72     1136.20     46.06 o 
   3   7   9       26.58       25.06     23.36 o 
   4   7   9        0.89       -0.82     22.73 o 
   5   7   9     1207.15     1155.95     45.89 o 
   6   7   9      223.04      234.57     29.98 o 
   7   7   9      197.89      176.39     35.07 o 
   8   7   9       24.35       15.29     29.90 o 
   9   7   9      226.13      167.39     36.28 o 
  10   7   9        1.58      -19.08     32.08 o 
  11   7   9      352.66      358.27     66.23 o 
   0   8   9        3.43        6.33     40.05 o 
   1   8   9        7.30       -4.09     27.95 o 
   2   8   9      419.45      433.49     36.02 o 
   3   8   9        5.77      -15.61     25.01 o 
   4   8   9       77.84       39.69     27.19 o 
   5   8   9      924.21      922.45     46.59 o 
   6   8   9       38.73       64.07     32.72 o 
   7   8   9        6.96       19.76     32.55 o 
   8   8   9       27.64       13.76     33.34 o 
   9   8   9      912.19      890.67     56.85 o 
   1   9   9       90.00        9.92     31.57 o 
   2   9   9       21.71       -7.04     31.81 o 
   3   9   9        4.87      -37.21     24.80 o 
   4   9   9       19.07       12.47     28.47 o 
   5   9   9      299.92      177.77     40.64 o 
   0   0  10    66821.41    64273.20   1809.63 o 
   1   0  10     5275.56     4905.59    114.30 o 
   2   0  10    45135.32    43661.48    874.72 o 
   3   0  10    18400.60    17259.81    357.07 o 
   4   0  10     1091.72     1034.16     28.53 o 
   5   0  10     1628.54     1520.14     33.36 o 
   6   0  10    13948.76    12922.90    198.20 o 
   7   0  10     1487.86     1361.51     38.36 o 
   8   0  10    47508.92    46614.07    674.07 o 
   9   0  10      118.43      132.17     32.24 o 
  10   0  10     2825.56     2571.26     71.73 o 
  11   0  10     8118.75     7027.99    146.50 o 
  12   0  10        4.14       -0.29     24.75 o 
  13   0  10       40.57       26.21     25.79 o 
  14   0  10    19588.52    17859.65    327.78 o 
  15   0  10     1725.23     1637.24     64.63 o 
  16   0  10     4309.47     3905.36    105.37 o 
  17   0  10      435.03      292.57     44.15 o 
   1   1  10     2042.03     1962.19     32.37 o 
   2   1  10    28154.00    26418.96    315.04 o 
   3   1  10      472.29      746.99     62.06 o 
   4   1  10    75927.71    74839.16    809.93 o 
   5   1  10     2915.09     3474.24     83.73 o 
   6   1  10    10066.95     9914.25    131.20 o 
   7   1  10        3.42       14.12     10.33 o 
   8   1  10     4749.61     4831.05     72.79 o 
   9   1  10     2972.28     2831.53     51.69 o 
  10   1  10    15064.30    15842.49    201.53 o 
  11   1  10      343.54      316.82     23.26 o 
  12   1  10    10503.94    11145.98    166.14 o 
  13   1  10      170.39      158.61     22.67 o 
  14   1  10      476.58      453.93     29.20 o 
  15   1  10      238.98      230.88     26.46 o 
  16   1  10     2869.93     2904.78     68.89 o 
  17   1  10      167.90      143.60     25.61 o 
   0   2  10    68803.11    63226.58    911.38 o 
   1   2  10     1325.28     1470.33     24.38 o 
   2   2  10    25318.92    23783.87    253.00 o 
   3   2  10        2.68       17.37      8.34 o 
   4   2  10       89.13      143.86     10.36 o 
   5   2  10       85.57      116.64     11.09 o 
   6   2  10    38876.39    37575.44    414.62 o 
   7   2  10       38.77       17.72     11.29 o 
   8   2  10    27217.13    26234.04    278.57 o 
   9   2  10     1935.34     1996.37     41.79 o 
  10   2  10     3835.39     3776.80     62.04 o 
  11   2  10       13.10       26.02     18.66 o 
  12   2  10     1934.61     1947.15     46.38 o 
  13   2  10        3.70       18.52     19.15 o 
  14   2  10     8050.40     7617.13    125.47 o 
  15   2  10       10.93        1.32     20.32 o 
  16   2  10     3275.11     3131.12     71.56 o 
  17   2  10      258.76      268.25     29.45 o 
   1   3  10     5903.89     5807.21     62.36 o 
   2   3  10    22359.69    22420.46    222.74 o 
   3   3  10     1218.68     1130.90     22.31 o 
   4   3  10    35854.20    36744.62    358.42 o 
   5   3  10      709.77      716.02     20.74 o 
   6   3  10     9809.15     9819.00    112.79 o 
   7   3  10      974.89      995.25     27.76 o 
   8   3  10      282.69      308.22     17.53 o 
   9   3  10     1969.55     1817.30     40.64 o 
  10   3  10    18897.99    18533.74    219.19 o 
  11   3  10        2.47      -22.86     17.15 o 
  12   3  10     8127.68     8174.05    111.57 o 
  13   3  10     2137.18     1949.71     46.01 o 
  14   3  10     2386.86     2371.51     62.34 o 
  15   3  10      117.86      118.24     23.58 o 
  16   3  10      681.54      701.74     42.27 o 
   0   4  10    13975.17    13852.36    191.88 o 
   1   4  10     9913.40     9787.78     99.17 o 
   2   4  10     6617.37     6230.55     67.45 o 
   3   4  10       58.89       52.54      9.78 o 
   4   4  10     1041.99     1080.57     25.21 o 
   5   4  10       49.48       39.15     12.17 o 
   6   4  10    16956.43    16509.37    180.98 o 
   7   4  10      406.86      455.02     21.19 o 
   8   4  10    14885.10    14297.35    161.53 o 
   9   4  10      542.90      492.05     21.64 o 
  10   4  10      933.49      891.70     38.17 o 
  11   4  10      146.60      135.18     25.56 o 
  12   4  10     2038.47     1863.25     55.49 o 
  13   4  10      144.00      125.73     28.18 o 
  14   4  10     5253.32     4932.03    108.58 o 
  15   4  10      632.17      702.07     41.59 o 
   1   5  10     2628.17     2499.26     35.92 o 
   2   5  10     6877.12     6635.89     83.11 o 
   3   5  10       56.76       70.78     14.81 o 
   4   5  10    12303.24    12029.47    148.32 o 
   5   5  10     1712.61     1745.61     39.76 o 
   6   5  10     3296.06     3342.36     62.45 o 
   7   5  10     1257.91     1168.53     41.74 o 
   8   5  10       94.28       76.40     20.07 o 
   9   5  10      110.05      100.27     21.10 o 
  10   5  10     7420.73     7111.52    122.39 o 
  11   5  10      191.35      169.35     28.15 o 
  12   5  10     6373.38     5880.76    110.07 o 
  13   5  10      191.65      211.58     29.78 o 
  14   5  10      270.25      265.18     33.07 o 
   0   6  10    17005.47    17214.41    329.59 o 
   1   6  10      365.99      449.44     28.64 o 
   2   6  10     5098.12     5182.84     96.12 o 
   3   6  10      233.72      294.40     28.82 o 
   4   6  10      422.08      335.18     29.58 o 
   5   6  10      192.21      231.66     27.71 o 
   6   6  10     2008.80     2054.94     53.99 o 
   7   6  10      110.31       98.32     19.77 o 
   8   6  10     4696.38     4963.81     78.80 o 
   9   6  10       74.49       88.50     23.58 o 
  10   6  10     2248.05     2223.82     60.84 o 
  11   6  10        6.03      -35.85     23.90 o 
  12   6  10      361.67      357.07     34.64 o 
  13   6  10        4.97      -15.98     24.99 o 
   1   7  10      258.78      345.54     31.23 o 
   2   7  10     3668.61     3822.61     81.29 o 
   3   7  10      804.95      916.34     42.26 o 
   4   7  10     5318.32     5480.13    127.03 o 
   5   7  10       13.15        8.56     23.87 o 
   6   7  10     1620.51     1563.51     53.31 o 
   7   7  10       67.91       96.04     31.94 o 
   8   7  10        4.08       12.09     30.26 o 
   9   7  10       13.23      -15.92     32.05 o 
  10   7  10     1917.62     1736.32     69.05 o 
  11   7  10       12.78      -16.49     43.22 o 
   0   8  10     5184.02     5141.71    163.52 o 
   1   8  10      220.46      235.19     35.52 o 
   2   8  10      235.12      318.79     33.76 o 
   3   8  10     1247.83     1224.78     50.70 o 
   4   8  10      206.25      166.20     30.91 o 
   5   8  10      253.11      154.71     27.41 o 
   6   8  10     1898.92     1704.38     67.92 o 
   7   8  10       62.42       23.52     33.57 o 
   8   8  10     1235.01     1239.67     62.18 o 
   1   9  10        0.18      -43.25     28.84 o 
   2   9  10      511.86      577.71     47.49 o 
   3   9  10       32.63      -23.49     31.25 o 
   4   9  10      899.25     1047.45     52.68 o 
   1   1  11        1.04       30.35     10.99 o 
   2   1  11     2962.03     2890.61     50.82 o 
   3   1  11        1.54       11.12      9.48 o 
   4   1  11     1245.68     1113.55     26.16 o 
   5   1  11      629.37      763.02     18.83 o 
   6   1  11      186.52      253.92     23.98 o 
   7   1  11     4301.19     4129.61     64.12 o 
   8   1  11     1352.71     1344.07     34.57 o 
   9   1  11        0.32      -15.59     15.10 o 
  10   1  11      473.01      567.90     27.88 o 
  11   1  11     2179.81     1949.94     49.98 o 
  12   1  11     1091.11     1411.76     59.06 o 
  13   1  11     1166.07     1091.91     39.87 o 
  14   1  11      256.02      225.79     26.18 o 
  15   1  11      252.08      255.20     27.81 o 
  16   1  11      359.56      333.70     30.10 o 
  17   1  11        9.29      -19.98     21.19 o 
   0   2  11     4640.59     5353.96    146.23 o 
   1   2  11     1394.13     1233.22     23.29 o 
   2   2  11      967.25      909.18     29.40 o 
   3   2  11      335.68      356.86     14.43 o 
   4   2  11      131.43      189.30     12.00 o 
   5   2  11      603.17      686.03     48.34 o 
   6   2  11      710.80     1062.17    203.59 o 
   7   2  11      302.84      295.24     17.48 o 
   8   2  11     1475.39     2051.75    114.02 o 
   9   2  11     1680.92     1855.19     77.77 o 
  10   2  11      667.48      737.13     30.33 o 
  11   2  11      672.60      721.07     29.68 o 
  12   2  11     2946.28     2934.23     64.06 o 
  13   2  11      713.16      679.32     33.13 o 
  14   2  11      665.02      913.01     80.54 o 
  15   2  11       39.33       50.27     22.43 o 
  16   2  11       26.15      153.15     36.83 o 
   1   3  11       25.35       16.50      9.41 o 
   2   3  11       53.52      142.62     14.02 o 
   3   3  11        0.70      -11.09     10.01 o 
   4   3  11      175.16      260.62     17.51 o 
   5   3  11      803.28      759.88     22.67 o 
   6   3  11      911.80     1012.81     28.10 o 
   7   3  11     2225.45     2315.61     42.82 o 
   8   3  11     2360.38     2288.73     43.69 o 
   9   3  11       22.28       13.32     14.75 o 
  10   3  11       32.26      188.42     27.59 o 
  11   3  11       12.51        0.50     17.45 o 
  12   3  11      385.58      464.79     25.90 o 
  13   3  11     1533.70     1377.96     48.18 o 
  14   3  11        2.90       20.32     20.93 o 
  15   3  11       31.03       41.58     22.42 o 
  16   3  11      246.63      312.65     44.74 o 
   0   4  11     2464.86     2344.19     47.99 o 
   1   4  11      112.72      120.79     11.46 o 
   2   4  11       93.94      175.57     12.18 o 
   3   4  11      539.57      487.52     16.18 o 
   4   4  11       15.19       35.91     11.75 o 
   5   4  11      187.49      181.58     14.10 o 
   6   4  11       54.05       90.52     15.60 o 
   7   4  11      469.83      523.65     22.62 o 
   8   4  11      142.97      209.33     17.39 o 
   9   4  11       12.46       26.20     15.26 o 
  10   4  11      305.46      304.75     28.78 o 
  11   4  11        0.26       -5.52     21.66 o 
  12   4  11       24.51       28.68     23.84 o 
  13   4  11      134.77      127.83     28.44 o 
  14   4  11       43.37      123.79     28.58 o 
  15   4  11       89.84       43.52     26.95 o 
   1   5  11     3568.74     3358.95     44.06 o 
   2   5  11     1672.30     1774.03     35.79 o 
   3   5  11       77.08      103.20     15.90 o 
   4   5  11      378.09      520.11     38.72 o 
   5   5  11       27.62       33.57     14.73 o 
   6   5  11       59.18      138.41     20.91 o 
   7   5  11      321.48      316.20     27.65 o 
   8   5  11       76.47      117.08     22.64 o 
   9   5  11     1287.33     1315.06     41.66 o 
  10   5  11     1059.52     1271.61     47.92 o 
  11   5  11      224.84      203.82     28.10 o 
  12   5  11      382.54      574.05     37.73 o 
  13   5  11       24.27       23.60     26.70 o 
  14   5  11       10.17       -1.15     25.75 o 
   0   6  11       13.18      130.38     34.80 o 
   1   6  11      534.95      574.18     37.28 o 
   2   6  11     1199.53     1276.07     47.72 o 
   3   6  11      307.82      302.99     29.51 o 
   4   6  11      513.62      597.02     35.02 o 
   5   6  11     2021.94     1941.78     55.22 o 
   6   6  11       14.82       45.85     17.05 o 
   7   6  11        2.55       -7.18     18.51 o 
   8   6  11       77.47      129.14     20.26 o 
   9   6  11      645.52      615.46     32.54 o 
  10   6  11      209.03      190.79     29.09 o 
  11   6  11       64.66       55.06     26.15 o 
  12   6  11       21.81      -32.66     25.36 o 
  13   6  11        5.62      -23.19     35.10 o 
   1   7  11      101.67      123.62     26.87 o 
   2   7  11       32.28       29.79     24.75 o 
   3   7  11      356.82      329.71     33.95 o 
   4   7  11     1146.77     1198.74     48.39 o 
   5   7  11      514.17      593.33     37.89 o 
   6   7  11      143.86      159.10     33.24 o 
   7   7  11        3.15       27.78     24.98 o 
   8   7  11       63.64       11.05     30.89 o 
   9   7  11        2.89      -17.43     30.13 o 
  10   7  11      301.41      328.75     52.82 o 
  11   7  11       16.19        1.08     45.04 o 
   0   8  11      758.71      901.10    114.72 o 
   1   8  11        6.61      -11.05     28.81 o 
   2   8  11        7.69      -11.70     25.89 o 
   3   8  11     1061.18     1049.29     48.48 o 
   4   8  11      111.04       51.04     28.47 o 
   5   8  11        1.45      -24.04     29.83 o 
   6   8  11      217.93      263.90     40.55 o 
   7   8  11        0.34      -45.87     30.58 o 
   8   8  11       10.06       29.14     35.08 o 
   1   9  11       91.06        4.84     33.41 o 
   2   9  11       23.17      -37.51     31.63 o 
   3   9  11        1.20      -46.22     30.82 o 
   0   0  12   148672.25   141722.34   4020.04 o 
   1   0  12    11644.41    11131.42    239.84 o 
   2   0  12    47744.18    44076.45    886.16 o 
   3   0  12    18581.48    17697.99    369.16 o 
   4   0  12    17693.18    18010.31    307.86 o 
   5   0  12     1323.90     1438.39     50.36 o 
   6   0  12    33455.76    29877.49    621.67 o 
   7   0  12      293.37      335.07     22.97 o 
   8   0  12    46818.48    45052.38    898.27 o 
   9   0  12      202.70      230.97     28.50 o 
  10   0  12       54.69       33.67     25.88 o 
  11   0  12     1451.98     1492.85     58.70 o 
  12   0  12     3861.21     3809.55     98.14 o 
  13   0  12     2082.57     1892.86     66.23 o 
  14   0  12     9209.73     8705.60    181.59 o 
  15   0  12       11.89       26.26     28.33 o 
  16   0  12     2635.47     2345.50     79.75 o 
  17   0  12      109.94       22.12     35.06 o 
   1   1  12     5107.47     4740.12     80.91 o 
   2   1  12    12458.75    11637.89    159.22 o 
   3   1  12    14408.47    14751.27    181.55 o 
   4   1  12    20276.31    19041.09    230.97 o 
   5   1  12    11591.88    11478.56    134.05 o 
   6   1  12     8370.88     8612.96    104.81 o 
   7   1  12    10278.81     9940.88    130.58 o 
   8   1  12     1353.74     1466.67     36.59 o 
   9   1  12     5436.91     5530.20     83.95 o 
  10   1  12     5226.21     5343.83     83.35 o 
  11   1  12       44.48       60.08     20.61 o 
  12   1  12     9847.43     9780.60    150.26 o 
  13   1  12      336.51      409.51     28.42 o 
  14   1  12      132.40      117.21     23.12 o 
  15   1  12     4222.96     4211.61     84.84 o 
  16   1  12      557.78      683.74     37.75 o 
   0   2  12    56805.93    54474.57    788.84 o 
   1   2  12      434.60      463.40     17.82 o 
   2   2  12    10432.86     9809.87    110.85 o 
   3   2  12     4616.54     4407.84     57.24 o 
   4   2  12      149.06      256.65     13.75 o 
   5   2  12     8854.94     8703.00    100.76 o 
   6   2  12    22182.34    21304.34    243.27 o 
   7   2  12      272.97      268.84     18.04 o 
   8   2  12    15423.34    14917.78    177.93 o 
   9   2  12     5793.04     5711.08     82.22 o 
  10   2  12     4625.19     4346.50     72.53 o 
  11   2  12     1002.86     1004.91     35.22 o 
  12   2  12     2708.03     2467.73     64.36 o 
  13   2  12     1372.76     1444.06     45.80 o 
  14   2  12     5773.42     5470.49     99.86 o 
  15   2  12      140.51      124.66     25.30 o 
  16   2  12     1850.38     1695.72     52.70 o 
   1   3  12     8458.58     8328.26     91.02 o 
   2   3  12    34906.10    33132.60    325.26 o 
   3   3  12      561.89      540.37     18.78 o 
   4   3  12    35502.11    33581.73    350.80 o 
   5   3  12      269.55      242.44     15.18 o 
   6   3  12     5794.59     5463.12     75.84 o 
   7   3  12      116.75      158.48     17.03 o 
   8   3  12     1822.34     1587.43     37.39 o 
   9   3  12     2378.35     2384.09     47.02 o 
  10   3  12    16367.29    15431.95    186.84 o 
  11   3  12       55.93       63.50     15.83 o 
  12   3  12     4158.29     3989.49     67.83 o 
  13   3  12      349.92      438.28     27.82 o 
  14   3  12      863.02      787.36     36.67 o 
  15   3  12      497.61      551.79     33.61 o 
  16   3  12     1420.06     1209.12     52.75 o 
   0   4  12      867.72      815.66     30.75 o 
   1   4  12       87.54       79.12     11.52 o 
   2   4  12     5259.93     5234.92     60.18 o 
   3   4  12     5637.44     5310.48     68.17 o 
   4   4  12      586.46      555.16     20.05 o 
   5   4  12    16585.27    15939.40    175.52 o 
   6   4  12     4213.78     4139.42     63.05 o 
   7   4  12      171.61      184.88     18.60 o 
   8   4  12     4698.50     4762.34     71.45 o 
   9   4  12      759.28      814.76     29.04 o 
  10   4  12     1849.97     1890.15     54.64 o 
  11   4  12     1463.12     1367.94     48.22 o 
  12   4  12      245.66      254.37     29.77 o 
  13   4  12     1203.98     1167.75     47.31 o 
  14   4  12     2581.19     2474.88     68.64 o 
  15   4  12       29.24        6.30     30.52 o 
   1   5  12     3058.96     2989.72     41.51 o 
   2   5  12     8874.21     8384.96    109.61 o 
   3   5  12        4.02        7.31     14.95 o 
   4   5  12    12546.69    12319.52    153.32 o 
   5   5  12      270.91      251.77     19.62 o 
   6   5  12     2628.36     2694.12     54.67 o 
   7   5  12      962.52      968.39     39.18 o 
   8   5  12     1555.25     1420.29     46.72 o 
   9   5  12      811.87      846.59     39.18 o 
  10   5  12     6556.08     6094.64    110.89 o 
  11   5  12        0.75      -23.83     23.63 o 
  12   5  12     3877.92     3740.37     83.57 o 
  13   5  12      340.63      368.34     34.92 o 
  14   5  12        0.31      -34.68     23.12 o 
   0   6  12     6120.33     6692.86    148.63 o 
   1   6  12     5214.00     5314.83     99.34 o 
   2   6  12     5544.99     5638.49    103.32 o 
   3   6  12      438.21      487.23     33.45 o 
   4   6  12      116.10      130.94     25.88 o 
   5   6  12        2.14        0.46     22.19 o 
   6   6  12     2828.54     2835.92     57.29 o 
   7   6  12       66.56      115.04     20.39 o 
   8   6  12     3994.90     4052.10     69.68 o 
   9   6  12        2.37       27.98     20.86 o 
  10   6  12      470.48      512.23     35.69 o 
  11   6  12     1549.80     1506.16     53.09 o 
  12   6  12       52.84        6.83     26.45 o 
   1   7  12      550.08      628.77     50.31 o 
   2   7  12      622.49      633.47     37.86 o 
   3   7  12      159.95      202.44     31.98 o 
   4   7  12     3547.87     3566.35     80.37 o 
   5   7  12      834.24      922.06     50.02 o 
   6   7  12      576.45      671.83     45.63 o 
   7   7  12     1552.29     1673.17     77.70 o 
   8   7  12        8.07      -34.46     29.36 o 
   9   7  12      291.25      339.87     41.19 o 
  10   7  12      968.71      874.36    113.62 o 
   0   8  12     4067.72     4143.34    144.96 o 
   1   8  12       78.17      102.75     33.32 o 
   2   8  12      249.73      271.29     38.08 o 
   3   8  12       14.02       -4.80     27.21 o 
   4   8  12       19.68      -33.71     25.90 o 
   5   8  12       86.07       62.11     34.38 o 
   6   8  12     1519.00     1492.27     65.40 o 
   7   8  12       55.40       59.68     35.72 o 
   8   8  12     1541.88     1596.12     79.47 o 
   1   9  12      398.66      467.82     47.11 o 
   2   9  12      235.17      311.57     42.56 o 
   1   1  13     3925.03     4051.25     77.09 o 
   2   1  13     2282.09     2296.42     49.46 o 
   3   1  13     6477.91     6567.19     89.25 o 
   4   1  13      434.39      315.96     16.34 o 
   5   1  13       55.64       80.28     10.76 o 
   6   1  13      403.25      484.43     25.59 o 
   7   1  13       73.38       97.39     15.39 o 
   8   1  13      355.37      391.23     21.95 o 
   9   1  13       20.37       76.05     18.18 o 
  10   1  13      562.69      574.93     31.35 o 
  11   1  13       64.69       52.91     21.96 o 
  12   1  13      750.51      875.45     38.35 o 
  13   1  13      365.05      453.24     42.13 o 
  14   1  13      154.15      159.43     25.07 o 
  15   1  13       49.73      137.04     29.45 o 
  16   1  13       52.73       90.96     25.01 o 
   0   2  13      241.13      288.56     30.05 o 
   1   2  13     9773.77     9304.97    113.82 o 
   2   2  13       44.27       53.86     10.99 o 
   3   2  13     2301.53     2198.34     39.42 o 
   4   2  13     1363.51     1403.71     28.72 o 
   5   2  13     2795.63     2921.15     47.49 o 
   6   2  13      182.66      200.72     18.32 o 
   7   2  13      155.24      220.66     18.15 o 
   8   2  13       17.38       31.06     15.22 o 
   9   2  13      231.08      249.83     22.61 o 
  10   2  13      858.18      890.67     29.91 o 
  11   2  13     1186.91     1245.01     38.70 o 
  12   2  13       54.41       60.08     21.62 o 
  13   2  13     1947.75     1949.26     53.36 o 
  14   2  13       19.65       89.07     23.06 o 
  15   2  13      175.70      185.40     26.36 o 
  16   2  13      113.02      178.27     27.22 o 
   1   3  13      169.97      174.06     13.14 o 
   2   3  13     1268.91     1308.03     26.88 o 
   3   3  13      399.15      391.94     17.41 o 
   4   3  13     2873.16     2950.19     68.69 o 
   5   3  13      127.09      157.28     14.44 o 
   6   3  13      386.61      336.75     19.01 o 
   7   3  13      671.20      827.05     28.22 o 
   8   3  13        0.80        4.34     15.98 o 
   9   3  13      215.11      223.28     20.27 o 
  10   3  13      736.64      832.15     30.23 o 
  11   3  13       39.43       16.27     15.66 o 
  12   3  13        9.06       36.56     17.12 o 
  13   3  13      639.45      725.34     32.72 o 
  14   3  13       75.00       61.30     35.00 o 
  15   3  13        0.10       42.38     22.56 o 
   0   4  13     3263.55     3011.36     58.53 o 
   1   4  13      127.59      105.77     12.90 o 
   2   4  13        1.96       16.63     11.45 o 
   3   4  13       93.42       76.05     14.14 o 
   4   4  13       61.85       39.75     13.88 o 
   5   4  13      373.33      408.72     19.63 o 
   6   4  13      608.87      601.82     24.03 o 
   7   4  13        8.00       -0.84     16.06 o 
   8   4  13       54.38       64.99     17.46 o 
   9   4  13        1.47       -7.01     15.17 o 
  10   4  13      507.21      518.10     33.31 o 
  11   4  13       28.07       26.08     24.37 o 
  12   4  13       29.90       38.96     26.03 o 
  13   4  13        2.41       17.07     25.16 o 
  14   4  13       41.87       55.68     28.50 o 
  15   4  13        0.11       10.65     28.14 o 
   1   5  13      869.81      912.23     24.73 o 
   2   5  13      115.35      160.56     16.61 o 
   3   5  13     2999.76     2970.90     52.86 o 
   4   5  13      325.97      417.11     22.71 o 
   5   5  13      227.91      230.70     21.59 o 
   6   5  13      145.59      158.19     22.48 o 
   7   5  13      962.93      978.45     35.46 o 
   8   5  13        5.72        6.88     21.28 o 
   9   5  13      138.98      122.10     26.10 o 
  10   5  13     1275.45     1216.14     55.05 o 
  11   5  13       89.80       95.33     27.89 o 
  12   5  13      513.57      602.53     39.41 o 
  13   5  13      383.61      440.94     36.18 o 
   0   6  13     2182.43     1992.10     72.97 o 
   1   6  13        0.49       21.27     24.12 o 
   2   6  13      157.05      269.78     29.43 o 
   3   6  13      873.62      949.40     42.13 o 
   4   6  13        9.59       -5.67     22.15 o 
   5   6  13      139.33      179.62     32.06 o 
   6   6  13     1672.32     1555.77     42.93 o 
   7   6  13       53.32       51.59     18.73 o 
   8   6  13      759.25      768.44     28.94 o 
   9   6  13      209.42      199.19     25.32 o 
  10   6  13       77.00       65.44     26.25 o 
  11   6  13      422.34      563.23     38.49 o 
  12   6  13      231.22      150.58     41.71 o 
   1   7  13        0.10      -12.84     40.87 o 
   2   7  13      293.00      351.93     48.15 o 
   3   7  13       74.04       41.54     26.18 o 
   4   7  13      857.80      897.60     43.89 o 
   5   7  13       34.74       -4.94     29.11 o 
   6   7  13       64.83       21.79     30.39 o 
   7   7  13      349.42      380.53     40.30 o 
   8   7  13        0.67      -37.84     29.51 o 
   9   7  13        6.47      -15.08     31.51 o 
  10   7  13       61.29       35.54     44.34 o 
   0   8  13      787.98      782.54     70.79 o 
   1   8  13       77.12       91.68     33.12 o 
   2   8  13      319.32      290.35     38.65 o 
   3   8  13      227.27      229.21     34.15 o 
   4   8  13       57.25       16.18     28.88 o 
   5   8  13       13.62       26.38     41.06 o 
   6   8  13      605.45      546.49     57.20 o 
   7   8  13        9.08      -31.65     31.74 o 
   0   0  14    30024.88    30691.08    887.51 o 
   1   0  14     1484.58     1617.91     58.95 o 
   2   0  14     1267.60     1092.59     47.40 o 
   3   0  14    21874.40    19860.55    567.70 o 
   4   0  14       78.41       55.81     15.98 o 
   5   0  14    48803.70    46293.45    768.26 o 
   6   0  14     5691.97     5354.50    107.42 o 
   7   0  14       27.02       46.86     17.26 o 
   8   0  14     9192.52     8924.75    251.64 o 
   9   0  14    15511.64    15372.03    326.96 o 
  10   0  14        9.07       13.44     27.05 o 
  11   0  14    10673.78    10321.42    203.67 o 
  12   0  14      353.68      340.09     37.27 o 
  13   0  14     2674.66     2584.55     79.48 o 
  14   0  14      898.23      775.67     49.12 o 
  15   0  14       80.41       92.38     31.42 o 
  16   0  14      214.47      209.95     55.86 o 
   1   1  14    15201.67    14495.05    219.17 o 
   2   1  14     9292.46     9078.00    144.20 o 
   3   1  14      287.98      325.13     18.18 o 
   4   1  14     1350.01     1237.18     29.63 o 
   5   1  14     3229.24     3112.04     47.37 o 
   6   1  14     4382.70     4473.39     62.19 o 
   7   1  14     5594.21     5396.72     79.56 o 
   8   1  14     1037.95     1087.50     32.76 o 
   9   1  14    15243.98    15197.54    194.80 o 
  10   1  14     2617.69     2470.14     57.33 o 
  11   1  14      356.37      380.71     29.27 o 
  12   1  14     3441.35     3208.88     68.51 o 
  13   1  14     1969.33     2203.06     56.67 o 
  14   1  14       48.77       58.74     22.75 o 
  15   1  14     3768.72     3734.52     79.72 o 
  16   1  14      281.15      325.04     31.11 o 
   0   2  14     5688.00     5591.12    115.53 o 
   1   2  14     5158.86     4845.92     67.50 o 
   2   2  14     4604.95     4689.16     61.93 o 
   3   2  14    18672.82    17591.73    190.92 o 
   4   2  14     1057.12     1077.87     28.42 o 
   5   2  14     4892.12     4503.33     65.34 o 
   6   2  14     5791.85     5781.80     79.82 o 
   7   2  14      837.95      760.96     26.81 o 
   8   2  14      679.22      723.90     27.90 o 
   9   2  14     5161.62     5084.96     80.18 o 
  10   2  14     1852.96     1838.36     44.05 o 
  11   2  14     7562.48     7512.07    101.94 o 
  12   2  14     2816.97     2905.18     64.68 o 
  13   2  14     3807.31     3735.31     77.35 o 
  14   2  14      578.67      651.47     35.31 o 
  15   2  14      476.36      518.40     34.20 o 
  16   2  14      635.83      636.31     37.83 o 
   1   3  14    16321.88    15631.90    161.68 o 
   2   3  14     7068.35     7125.00     87.16 o 
   3   3  14     8182.56     7697.77     92.86 o 
   4   3  14     7793.77     7746.47     93.98 o 
   5   3  14     7091.39     7031.72     92.97 o 
   6   3  14      804.57      797.94     26.72 o 
   7   3  14    18917.80    18185.50    199.30 o 
   8   3  14      705.42      749.95     28.34 o 
   9   3  14     2102.35     2094.79     44.73 o 
  10   3  14     1157.15     1133.07     34.36 o 
  11   3  14      137.16      127.36     19.58 o 
  12   3  14     1496.98     1292.45     38.70 o 
  13   3  14     2222.88     2041.04     53.41 o 
  14   3  14       44.80       24.43     21.06 o 
  15   3  14     3060.42     2960.79     74.07 o 
   0   4  14     6140.31     6153.29     99.29 o 
   1   4  14     5744.63     5460.56     63.86 o 
   2   4  14      629.28      669.99     20.97 o 
   3   4  14     8381.08     8376.06    101.06 o 
   4   4  14      136.68      158.55     16.60 o 
   5   4  14     4457.81     4659.96     69.16 o 
   6   4  14      508.21      554.62     23.72 o 
   7   4  14     2632.24     2570.61     48.22 o 
   8   4  14     2535.62     2489.57     48.63 o 
   9   4  14        9.68       23.40     15.67 o 
  10   4  14       81.55       57.92     24.76 o 
  11   4  14     4311.59     4311.93     88.78 o 
  12   4  14       51.98       53.12     25.87 o 
  13   4  14     2012.02     2071.42     62.71 o 
  14   4  14      722.40      729.50     45.76 o 
   1   5  14     8189.91     7904.67     86.76 o 
   2   5  14      131.24      158.02     18.27 o 
   3   5  14     1112.84     1129.89     33.81 o 
   4   5  14     3754.07     3679.50     61.77 o 
   5   5  14     2030.20     1961.25     46.95 o 
   6   5  14      336.46      344.68     26.98 o 
   7   5  14     6852.64     6867.29    115.93 o 
   8   5  14      112.05      170.58     21.95 o 
   9   5  14     3573.69     3270.68     73.68 o 
  10   5  14     1177.58     1091.40     45.50 o 
  11   5  14      109.21       67.58     26.46 o 
  12   5  14      307.29      354.69     34.51 o 
  13   5  14     1570.93     1562.27     56.26 o 
   0   6  14      197.18      149.04     47.58 o 
   1   6  14      255.72      298.81     30.25 o 
   2   6  14     4540.57     4683.97     92.12 o 
   3   6  14     1700.36     1831.42     55.78 o 
   4   6  14      358.85      351.56     32.00 o 
   5   6  14     5955.26     6143.97    126.10 o 
   6   6  14      944.30     1047.69     36.65 o 
   7   6  14       68.45       56.15     19.24 o 
   8   6  14     1207.81     1247.96     40.62 o 
   9   6  14     2175.30     2203.08     49.57 o 
  10   6  14      163.72      151.35     29.20 o 
  11   6  14     1311.78     1369.30     61.10 o 
  12   6  14       53.52       54.03     29.04 o 
   1   7  14     1848.50     1932.98     66.53 o 
   2   7  14      385.33      436.40     35.24 o 
   3   7  14       12.24       15.16     25.86 o 
   4   7  14      373.52      413.03     35.31 o 
   5   7  14      723.52      816.66     58.12 o 
   6   7  14      122.47      177.09     35.11 o 
   7   7  14      945.42     1007.38     54.88 o 
   8   7  14      281.16      227.87     39.25 o 
   9   7  14     1533.30     1702.89     82.71 o 
  10   7  14      156.41      103.74     48.94 o 
   0   8  14      425.13      416.98     60.28 o 
   1   8  14      166.36      177.17     36.94 o 
   2   8  14       31.91       -9.08     30.62 o 
   3   8  14     1888.27     1983.50     71.63 o 
   4   8  14       45.69       26.80     33.48 o 
   5   8  14     1270.50     1504.58     64.97 o 
   6   8  14      326.21      432.93     45.27 o 
   7   8  14        0.17       15.39     34.62 o 
   1   1  15     2958.65     2968.27     66.30 o 
   2   1  15      153.44      140.77     18.11 o 
   3   1  15        9.47       16.29     12.03 o 
   4   1  15     1112.77     1085.30     29.05 o 
   5   1  15      104.02      125.15     12.52 o 
   6   1  15      763.69      820.77     27.99 o 
   7   1  15      144.06      215.12     23.34 o 
   8   1  15      261.24      288.13     34.55 o 
   9   1  15     7255.86     7005.91    102.61 o 
  10   1  15       96.29      147.46     21.91 o 
  11   1  15       97.22       79.51     18.72 o 
  12   1  15      828.34      768.85     36.47 o 
  13   1  15      199.62      287.25     32.84 o 
  14   1  15      585.22      588.36     35.42 o 
  15   1  15       37.07      137.30     27.99 o 
  16   1  15      315.32      267.14     30.18 o 
   0   2  15      133.74      173.10     29.93 o 
   1   2  15     1588.19     1590.35     36.75 o 
   2   2  15      673.59      697.50     22.84 o 
   3   2  15     2454.59     2633.71     45.48 o 
   4   2  15      104.66       82.82     14.75 o 
   5   2  15      278.57      312.55     18.66 o 
   6   2  15       74.70       78.73     15.44 o 
   7   2  15     2495.42     2567.26     49.11 o 
   8   2  15        0.03      -14.64     12.94 o 
   9   2  15      163.63      186.07     20.89 o 
  10   2  15       21.80       22.28     17.17 o 
  11   2  15      135.42      271.38     37.71 o 
  12   2  15      413.18      382.52     27.59 o 
  13   2  15      215.84      304.48     25.01 o 
  14   2  15       68.52       41.33     22.30 o 
  15   2  15      417.54      420.73     32.26 o 
   1   3  15     2266.05     2724.96    122.05 o 
   2   3  15     1732.04     1701.15     34.97 o 
   3   3  15      752.00      800.12     25.58 o 
   4   3  15     2778.46     2529.93     43.20 o 
   5   3  15      440.48      579.66     30.90 o 
   6   3  15      685.83      724.20     26.71 o 
   7   3  15      313.13      483.71     56.25 o 
   8   3  15       55.78       44.11     15.58 o 
   9   3  15      995.87     1011.56     32.98 o 
  10   3  15      987.68      921.25     31.58 o 
  11   3  15      314.86      319.76     24.08 o 
  12   3  15       17.44       -4.83     18.22 o 
  13   3  15      114.83      275.04     34.20 o 
  14   3  15       77.48      101.38     22.60 o 
  15   3  15      210.00      309.29     31.78 o 
   0   4  15      479.86      467.92     26.81 o 
   1   4  15      556.73      616.13     20.74 o 
   2   4  15      216.55      260.76     16.53 o 
   3   4  15      289.03      320.72     19.51 o 
   4   4  15       14.40        5.43     14.91 o 
   5   4  15      243.27      277.43     20.07 o 
   6   4  15     1789.29     1714.99     39.59 o 
   7   4  15      307.69      300.09     20.83 o 
   8   4  15      335.10      318.02     21.49 o 
   9   4  15       63.22       52.15     16.84 o 
  10   4  15      163.25      131.56     27.72 o 
  11   4  15      417.04      455.62     35.69 o 
  12   4  15       41.11       45.31     27.50 o 
  13   4  15        7.59       21.68     26.16 o 
  14   4  15      173.35      161.65     35.26 o 
   1   5  15      163.08      275.21     18.59 o 
   2   5  15      233.92      294.73     20.37 o 
   3   5  15     2318.17     2217.50     46.82 o 
   4   5  15      617.64      543.98     26.66 o 
   5   5  15      450.13      512.13     28.01 o 
   6   5  15       71.25       76.44     21.57 o 
   7   5  15        8.15       65.31     21.66 o 
   8   5  15      289.73      301.73     27.58 o 
   9   5  15        8.48       87.56     22.81 o 
  10   5  15      351.82      295.68     30.90 o 
  11   5  15        9.19      -32.85     28.86 o 
  12   5  15      262.30      307.13     33.05 o 
  13   5  15       25.93       16.87     38.89 o 
   0   6  15      771.32      846.71     65.34 o 
   1   6  15     4378.59     4041.68     83.75 o 
   2   6  15      777.19      799.14     40.26 o 
   3   6  15        3.29        5.47     24.22 o 
   4   6  15      629.42      713.36     39.22 o 
   5   6  15      871.86      786.64     46.95 o 
   6   6  15     1018.13      988.96     47.88 o 
   7   6  15       37.72       18.56     19.79 o 
   8   6  15      766.31      760.90     34.03 o 
   9   6  15       28.58       51.72     21.03 o 
  10   6  15       38.89       53.84     23.65 o 
  11   6  15      134.87      195.52     31.27 o 
   1   7  15       56.56      113.31     32.14 o 
   2   7  15      698.29      736.52     63.01 o 
   3   7  15        1.61      -36.63     24.42 o 
   4   7  15      137.49      153.87     34.85 o 
   5   7  15      138.08       85.71     33.22 o 
   6   7  15       78.64       17.34     31.56 o 
   7   7  15        0.07      -19.07     30.80 o 
   8   7  15       23.11       12.05     27.66 o 
   9   7  15       29.00       47.75     45.06 o 
   0   8  15     1322.30     1240.12     86.64 o 
   1   8  15       74.76       81.81     34.96 o 
   2   8  15       29.60       11.31     32.57 o 
   3   8  15        8.20       44.89     33.49 o 
   4   8  15       26.85       28.71     35.04 o 
   5   8  15      592.97      605.76     49.52 o 
   6   8  15      141.53      164.33     38.73 o 
   0   0  16     1028.14     1212.69     78.61 o 
   1   0  16    24203.42    22860.45    477.16 o 
   2   0  16      454.76      477.56     41.47 o 
   3   0  16    22995.84    21016.95    442.11 o 
   4   0  16       50.76       16.97     23.52 o 
   5   0  16    12021.02    11915.78    215.93 o 
   6   0  16      977.46      961.73     40.39 o 
   7   0  16      366.82      345.84     27.48 o 
   8   0  16     3558.30     3263.16    108.80 o 
   9   0  16     1797.43     1793.98     97.33 o 
  10   0  16      315.13      399.99     38.26 o 
  11   0  16    21803.20    21966.97    388.54 o 
  12   0  16     1860.44     1640.37     78.12 o 
  13   0  16     2764.35     2790.29    103.67 o 
  14   0  16      258.42      260.19     43.35 o 
  15   0  16      170.94      197.04     43.98 o 
   1   1  16    13978.01    13115.19    202.48 o 
   2   1  16      564.52      601.05     28.48 o 
   3   1  16     1140.29     1010.81     34.43 o 
   4   1  16      201.79      221.34     18.16 o 
   5   1  16     4107.05     4070.03     64.97 o 
   6   1  16      495.68      565.09     34.18 o 
   7   1  16    17732.14    17264.14    217.07 o 
   8   1  16     2775.67     2693.48     52.28 o 
   9   1  16     4804.36     4597.29     74.66 o 
  10   1  16      198.63      142.90     19.60 o 
  11   1  16      288.51      337.93     26.37 o 
  12   1  16       17.62      -11.83     16.61 o 
  13   1  16     1891.24     1998.60     49.42 o 
  14   1  16      461.08      469.14     33.42 o 
  15   1  16     2688.89     2814.03     87.86 o 
   0   2  16     3295.10     3485.01     85.42 o 
   1   2  16      993.42     1036.26     35.05 o 
   2   2  16     1134.10     1037.81     29.92 o 
   3   2  16    13471.93    13335.84    160.04 o 
   4   2  16       64.55       69.80     15.94 o 
   5   2  16     9324.25     9405.00    126.81 o 
   6   2  16      335.82      353.99     21.35 o 
   7   2  16      844.11      898.77     30.31 o 
   8   2  16      355.87      475.05     34.71 o 
   9   2  16     4156.71     4473.42     78.62 o 
  10   2  16      179.49      217.92     21.62 o 
  11   2  16     6922.92     7317.34    122.38 o 
  12   2  16      574.09      500.20     36.27 o 
  13   2  16     2058.60     2085.81     54.96 o 
  14   2  16      296.04      333.54     28.44 o 
  15   2  16        5.26       27.83     18.92 o 
   1   3  16    27933.69    26068.93    278.18 o 
   2   3  16      252.21      260.75     18.25 o 
   3   3  16       87.65      119.72     16.45 o 
   4   3  16      680.24      693.93     24.84 o 
   5   3  16     4537.58     4331.16     66.52 o 
   6   3  16      138.19      117.07     17.86 o 
   7   3  16     6901.51     6613.74     92.20 o 
   8   3  16      249.09      258.50     20.99 o 
   9   3  16     6667.25     6497.09     92.49 o 
  10   3  16     1808.66     1620.92     40.98 o 
  11   3  16      577.46      517.39     27.80 o 
  12   3  16      101.98       93.94     20.79 o 
  13   3  16     5608.80     5277.35     97.17 o 
  14   3  16        8.61       33.13     20.50 o 
   0   4  16      124.41      121.80     21.56 o 
   1   4  16     1268.59     1345.48     29.88 o 
   2   4  16     1041.39     1050.63     28.83 o 
   3   4  16     7694.69     7832.10    106.43 o 
   4   4  16        3.17        7.31     16.28 o 
   5   4  16    10597.63    10701.17    135.40 o 
   6   4  16      247.90      251.27     20.90 o 
   7   4  16       25.87       18.07     16.37 o 
   8   4  16      314.60      294.19     21.14 o 
   9   4  16     2923.86     2952.94     60.42 o 
  10   4  16      397.21      357.83     33.00 o 
  11   4  16     1683.62     1835.72     64.63 o 
  12   4  16      626.82      688.17     41.94 o 
  13   4  16      895.21      950.42     49.16 o 
  14   4  16       63.16      102.74     35.50 o 
   1   5  16     4527.68     4623.52     62.83 o 
   2   5  16     1624.20     1557.09     37.07 o 
   3   5  16     1998.28     1946.20     44.15 o 
   4   5  16      594.08      636.72     30.03 o 
   5   5  16     2444.46     2404.43     52.94 o 
   6   5  16      244.77      220.44     25.32 o 
   7   5  16     5225.27     5268.42     97.23 o 
   8   5  16      741.88      748.30     37.46 o 
   9   5  16     2807.87     2830.41     67.83 o 
  10   5  16      301.40      317.50     35.39 o 
  11   5  16       26.06       -3.66     53.04 o 
  12   5  16       63.49       73.19     30.90 o 
   0   6  16      277.91      289.25     49.24 o 
   1   6  16     1458.77     1523.32     52.02 o 
   2   6  16      148.94      150.63     28.40 o 
   3   6  16     7493.93     7498.10    130.98 o 
   4   6  16     1012.22      985.10     50.92 o 
   5   6  16     2251.84     2308.49     72.39 o 
   6   6  16       66.49       69.61     25.13 o 
   7   6  16        0.25       -7.02     19.38 o 
   8   6  16        1.42      -12.83     19.66 o 
   9   6  16     1666.06     1699.70     48.77 o 
  10   6  16        0.80        8.16     20.27 o 
  11   6  16     2424.13     2584.48     68.89 o 
   1   7  16      745.55      709.32     47.34 o 
   2   7  16        7.86      -36.60     28.33 o 
   3   7  16      801.57      913.29     45.67 o 
   4   7  16      204.09      150.25     35.01 o 
   5   7  16      389.41      459.02     43.50 o 
   6   7  16       15.53       21.34     32.76 o 
   7   7  16     3373.53     3477.48     94.62 o 
   8   7  16      311.74      367.86     55.81 o 
   9   7  16      348.74      393.21     56.73 o 
   0   8  16      407.12      425.22    111.15 o 
   1   8  16       60.35       81.39     35.52 o 
   2   8  16      161.65      158.65     38.13 o 
   3   8  16     2362.58     2458.00     93.12 o 
   4   8  16       72.72       49.51     35.76 o 
   5   8  16      912.39     1104.92     59.88 o 
   1   1  17     1671.47     2046.15     51.23 o 
   2   1  17     1453.37     1506.60     43.27 o 
   3   1  17     2869.44     2607.57     58.79 o 
   4   1  17      420.54      559.53     43.36 o 
   5   1  17     4063.34     3992.14     70.67 o 
   6   1  17      286.21      402.32     22.43 o 
   7   1  17     2611.28     2610.19     62.27 o 
   8   1  17       37.39      -18.03     16.03 o 
   9   1  17      404.27      457.42     26.77 o 
  10   1  17       52.95       76.48     23.46 o 
  11   1  17      130.22      157.84     22.06 o 
  12   1  17       10.90       -5.66     19.67 o 
  13   1  17       22.61      260.91     61.51 o 
  14   1  17        1.13      -13.45     19.87 o 
  15   1  17      222.30      356.74     27.21 o 
   0   2  17     3902.18     4213.90    214.31 o 
   1   2  17       58.24       81.03     19.54 o 
   2   2  17      430.34      460.91     24.35 o 
   3   2  17      815.16      749.84     28.01 o 
   4   2  17      574.09      630.20     25.77 o 
   5   2  17     3236.81     3188.94     56.81 o 
   6   2  17      193.13      227.25     19.63 o 
   7   2  17      331.65      413.03     27.10 o 
   8   2  17      422.18      496.54     25.80 o 
   9   2  17     1799.95     1621.81     49.39 o 
  10   2  17      187.94      142.88     19.93 o 
  11   2  17       31.46       51.98     18.64 o 
  12   2  17       45.15       60.42     20.26 o 
  13   2  17       61.15       38.86     20.79 o 
  14   2  17      123.58      177.37     25.48 o 
  15   2  17      209.91      199.85     28.48 o 
   1   3  17      945.19     1194.55     48.16 o 
   2   3  17      232.09      385.08     24.70 o 
   3   3  17      132.44      174.30     17.97 o 
   4   3  17      204.76      248.10     19.72 o 
   5   3  17     2269.65     2232.48     45.32 o 
   6   3  17      328.10      357.30     23.13 o 
   7   3  17     1553.93     1828.27    106.41 o 
   8   3  17      189.64      162.28     19.87 o 
   9   3  17      423.27      511.42     32.55 o 
  10   3  17       53.02       98.87     20.96 o 
  11   3  17      735.49      758.49     29.94 o 
  12   3  17      103.24      185.39     24.94 o 
  13   3  17       21.16       58.57     23.58 o 
  14   3  17      130.96      105.70     23.71 o 
   0   4  17       83.32      126.04     22.79 o 
   1   4  17      952.59      997.64     27.04 o 
   2   4  17     1104.81     1052.21     29.79 o 
   3   4  17      129.90      163.01     19.28 o 
   4   4  17      517.46      525.49     25.69 o 
   5   4  17     1322.79     1288.89     35.87 o 
   6   4  17      567.72      603.50     26.83 o 
   7   4  17      261.89      229.55     20.49 o 
   8   4  17      346.79      369.42     24.47 o 
   9   4  17     1050.04     1087.73     38.08 o 
  10   4  17      367.97      330.86     30.99 o 
  11   4  17        4.08       27.42     22.30 o 
  12   4  17       64.46       65.28     27.86 o 
  13   4  17       47.02       -5.34     26.90 o 
   1   5  17      290.15      275.88     19.73 o 
   2   5  17      976.98     1033.31     31.76 o 
   3   5  17      135.67      119.02     20.21 o 
   4   5  17      115.04      112.10     20.96 o 
   5   5  17        3.05      -11.38     19.82 o 
   6   5  17       12.68        1.36     20.88 o 
   7   5  17      256.10      311.49     28.08 o 
   8   5  17       41.94       -1.20     21.37 o 
   9   5  17      103.99      109.92     24.86 o 
  10   5  17       93.04      117.10     25.97 o 
  11   5  17      105.02       78.11     25.07 o 
  12   5  17      185.32      232.14     41.41 o 
   0   6  17       60.79       56.22     41.01 o 
   1   6  17     1044.04     1004.64     44.88 o 
   2   6  17      625.66      766.84     41.25 o 
   3   6  17     1314.92     1321.47     51.86 o 
   4   6  17        5.67        4.70     28.19 o 
   5   6  17     2612.44     2428.65     75.09 o 
   6   6  17      113.65      149.49     28.22 o 
   7   6  17      118.46      144.87     23.70 o 
   8   6  17      378.99      399.79     29.04 o 
   9   6  17      316.87      371.90     29.37 o 
  10   6  17        2.64      -31.50     29.05 o 
   1   7  17        7.40       51.59     32.17 o 
   2   7  17      405.44      339.62     40.00 o 
   3   7  17        0.85      -38.88     25.92 o 
   4   7  17      119.82      107.70     34.78 o 
   5   7  17       15.23       26.87     32.18 o 
   6   7  17       55.45       39.89     35.31 o 
   7   7  17       67.19       50.26     46.61 o 
   8   7  17      169.70      104.73     37.54 o 
   0   8  17       40.30       61.05     50.42 o 
   1   8  17      903.85      844.75     55.51 o 
   2   8  17       49.23       -5.43     34.69 o 
   3   8  17       42.42       21.00     40.28 o 
   4   8  17       42.05       63.44     42.85 o 
   0   0  18    23474.40    21989.55    657.50 o 
   1   0  18     1001.74     1060.37     55.03 o 
   2   0  18     3837.06     3766.82    107.58 o 
   3   0  18     2922.86     3128.03     94.52 o 
   4   0  18      177.13      165.90     30.20 o 
   5   0  18     7299.53     7603.74    149.27 o 
   6   0  18     3571.82     3496.85     83.19 o 
   7   0  18      112.08       61.56     30.95 o 
   8   0  18     5881.49     5738.20    232.17 o 
   9   0  18       25.84      130.63     40.91 o 
  10   0  18     2978.48     2831.20     94.71 o 
  11   0  18     4449.78     4145.28    122.18 o 
  12   0  18     3322.32     3235.09    106.17 o 
  13   0  18     1320.34     1203.51     63.50 o 
  14   0  18     2569.50     2657.66     99.04 o 
  15   0  18      624.41      684.47     47.86 o 
   1   1  18    12032.13    11469.01    182.50 o 
   2   1  18     1835.17     1659.29     47.05 o 
   3   1  18      262.26      327.86     25.40 o 
   4   1  18     7815.39     7363.75    113.26 o 
   5   1  18     2292.01     2356.25     51.48 o 
   6   1  18     2697.40     2605.36     57.87 o 
   7   1  18     6463.34     6339.82    102.17 o 
   8   1  18      119.16      135.57     18.95 o 
   9   1  18     1224.46     1135.25     39.07 o 
  10   1  18     3039.07     2952.91     63.22 o 
  11   1  18        5.85      -16.21     18.15 o 
  12   1  18     1010.32     1043.53     39.28 o 
  13   1  18     3749.48     3656.61     69.87 o 
  14   1  18      456.61      489.38     30.28 o 
  15   1  18     1395.03     1455.71     50.99 o 
   0   2  18    13502.64    13696.49    302.81 o 
   1   2  18     5880.16     6029.62    108.31 o 
   2   2  18     2820.36     2624.37     54.90 o 
   3   2  18     4716.44     4856.11     82.54 o 
   4   2  18      190.83      224.13     20.18 o 
   5   2  18     3558.27     3551.14     62.46 o 
   6   2  18     3546.85     3576.13     63.50 o 
   7   2  18      319.46      308.09     22.66 o 
   8   2  18     4005.64     3947.01     68.42 o 
   9   2  18     2019.84     2078.49     47.11 o 
  10   2  18     1068.30     1088.73     38.53 o 
  11   2  18     1868.36     1981.30     51.79 o 
  12   2  18       83.60       86.84     19.34 o 
  13   2  18      680.76      744.12     32.90 o 
  14   2  18      875.09      988.86     52.81 o 
   1   3  18     2203.36     2153.80     42.34 o 
   2   3  18     6291.36     6079.27     81.10 o 
   3   3  18     3550.40     3483.42     55.48 o 
   4   3  18     4796.34     4627.51     71.43 o 
   5   3  18      504.72      512.20     25.79 o 
   6   3  18      525.67      587.59     27.41 o 
   7   3  18     7109.39     7125.35     99.55 o 
   8   3  18       73.72       97.58     20.92 o 
   9   3  18     1956.04     1841.25     45.12 o 
  10   3  18     4060.46     3881.78     69.84 o 
  11   3  18        9.77       42.53     18.64 o 
  12   3  18     3980.54     4120.50     96.68 o 
  13   3  18      284.12      344.41     26.41 o 
  14   3  18       98.78       62.43     23.52 o 
   0   4  18      908.33      906.02     38.22 o 
   1   4  18      116.26      159.54     17.48 o 
   2   4  18      332.93      374.32     22.90 o 
   3   4  18     9929.23    10114.56    122.58 o 
   4   4  18      178.66      194.69     21.57 o 
   5   4  18      971.46      908.28     31.99 o 
   6   4  18     2949.92     2982.15     54.72 o 
   7   4  18      137.86      182.81     20.13 o 
   8   4  18     2393.28     2602.40     52.04 o 
   9   4  18     1478.20     1627.30     46.10 o 
  10   4  18       71.40       57.03     23.75 o 
  11   4  18     4324.53     4495.58     93.03 o 
  12   4  18       50.76       79.60     27.24 o 
  13   4  18       24.37       28.74     25.50 o 
   1   5  18     1918.08     1946.95     39.02 o 
   2   5  18     2269.81     2244.95     44.91 o 
   3   5  18       32.27       31.57     18.70 o 
   4   5  18     3629.77     3618.46     68.74 o 
   5   5  18      554.55      652.04     35.02 o 
   6   5  18      733.28      769.04     37.62 o 
   7   5  18     1201.61     1199.36     45.16 o 
   8   5  18      417.63      397.14     32.09 o 
   9   5  18      511.10      620.72     36.86 o 
  10   5  18      825.03      891.24     42.62 o 
  11   5  18      130.54       77.71     35.36 o 
  12   5  18     1182.75     1244.81     51.06 o 
   0   6  18     2041.62     2087.54    116.51 o 
   1   6  18      472.47      496.19     41.93 o 
   2   6  18      826.60      950.87     45.32 o 
   3   6  18     2133.78     2185.56     63.11 o 
   4   6  18      165.56      160.54     34.56 o 
   5   6  18     2506.97     2544.25     76.75 o 
   6   6  18      945.06      967.13     44.49 o 
   7   6  18      128.55      129.61     23.84 o 
   8   6  18      948.87     1059.75     40.95 o 
   9   6  18     1349.87     1288.95     44.63 o 
  10   6  18      374.62      440.94     35.18 o 
   1   7  18     2092.83     2228.88     75.43 o 
   2   7  18       85.67       48.64     33.24 o 
   3   7  18        4.86       23.05     31.76 o 
   4   7  18     1240.29     1359.51     60.79 o 
   5   7  18      731.56      817.19     66.29 o 
   6   7  18      842.00      932.14     56.35 o 
   7   7  18      489.34      572.43     49.30 o 
   0   8  18      712.08      903.13     81.68 o 
   1   8  18        1.30      -42.50     34.03 o 
   2   8  18      652.96      739.58     54.04 o 
   1   1  19      116.49      151.23     22.24 o 
   2   1  19      165.48      365.46     25.87 o 
   3   1  19       28.47       -8.52     20.13 o 
   4   1  19      524.38      819.14     95.80 o 
   5   1  19        0.75      -23.94     16.41 o 
   6   1  19      234.59      289.85     40.33 o 
   7   1  19      151.74      157.59     21.77 o 
   8   1  19     1053.40     1008.55     35.70 o 
   9   1  19      854.96      784.45     37.02 o 
  10   1  19       35.88      136.48     27.36 o 
  11   1  19        7.67       -4.16     19.13 o 
  12   1  19       20.49      124.88     38.69 o 
  13   1  19        0.21       26.25     20.50 o 
  14   1  19        0.12      -23.36     19.31 o 
   0   2  19       14.59       86.72     33.25 o 
   1   2  19      174.72      194.57     23.81 o 
   2   2  19      333.44      317.79     23.97 o 
   3   2  19       48.35       32.44     18.01 o 
   4   2  19      311.96      386.49     25.84 o 
   5   2  19      507.09      484.54     25.69 o 
   6   2  19     3025.77     2973.94     57.25 o 
   7   2  19      428.34      450.76     26.75 o 
   8   2  19      250.32      298.60     26.46 o 
   9   2  19     1536.12     1402.22     40.01 o 
  10   2  19      262.40      266.45     24.81 o 
  11   2  19        0.08        3.29     19.17 o 
  12   2  19      102.44       65.22     21.51 o 
  13   2  19        1.67       31.41     20.77 o 
  14   2  19       23.55       30.44     20.94 o 
   1   3  19       22.38       26.90     17.97 o 
   2   3  19      885.34      993.09     31.81 o 
   3   3  19      344.13      285.91     22.84 o 
   4   3  19     1909.32     2001.66     48.88 o 
   5   3  19     1006.77      972.59     33.75 o 
   6   3  19      151.75      201.24     21.84 o 
   7   3  19       16.53        4.32     16.73 o 
   8   3  19      361.24      343.57     24.62 o 
   9   3  19        4.01       15.78     18.44 o 
  10   3  19      137.75      269.58     39.47 o 
  11   3  19       85.62       52.18     20.22 o 
  12   3  19       87.65      150.04     39.49 o 
  13   3  19       21.92        0.90     20.25 o 
   0   4  19      110.91      138.17     25.19 o 
   1   4  19      341.71      352.20     21.88 o 
   2   4  19       84.83       52.75     18.71 o 
   3   4  19     2095.77     2051.36     43.20 o 
   4   4  19      790.45      755.34     29.74 o 
   5   4  19        6.55      -14.45     16.83 o 
   6   4  19      643.42      713.26     28.82 o 
   7   4  19      576.41      503.79     26.47 o 
   8   4  19        2.20       51.58     18.44 o 
   9   4  19      174.07      181.95     25.08 o 
  10   4  19        9.78       23.09     22.57 o 
  11   4  19      128.19      173.90     30.24 o 
  12   4  19       71.07      125.77     28.41 o 
   1   5  19      620.22      639.36     25.26 o 
   2   5  19       17.55        9.30     17.57 o 
   3   5  19      179.69      179.49     22.65 o 
   4   5  19     1374.01     1585.90     45.52 o 
   5   5  19       41.84       25.20     23.14 o 
   6   5  19       23.40       42.43     23.14 o 
   7   5  19      812.69      748.22     39.77 o 
   8   5  19      127.80      206.16     28.70 o 
   9   5  19       11.28       -9.63     26.37 o 
  10   5  19        0.94      -27.96     24.82 o 
  11   5  19      193.47      191.80     35.55 o 
   0   6  19      633.96      653.37     66.62 o 
   1   6  19      298.93      314.49     38.82 o 
   2   6  19       31.11       64.15     28.43 o 
   3   6  19      200.85      237.39     36.38 o 
   4   6  19       79.58       79.86     34.01 o 
   5   6  19      201.72      240.73     37.95 o 
   6   6  19      238.70      355.44     33.39 o 
   7   6  19       11.67       19.28     21.56 o 
   8   6  19        2.33       32.64     22.46 o 
   9   6  19        0.54      -11.19     21.79 o 
   1   7  19      188.95      106.60     36.48 o 
   2   7  19        5.98        2.54     32.45 o 
   3   7  19        1.62      -28.12     36.05 o 
   4   7  19       13.79        8.06     32.78 o 
   5   7  19       58.29       74.27     35.90 o 
   6   7  19        3.70      -43.33     32.76 o 
   7   7  19      183.77      134.57     39.55 o 
   0   0  20     5736.98     6394.63    231.70 o 
   1   0  20      665.33      715.67     49.70 o 
   2   0  20     8439.38     8413.98    203.25 o 
   3   0  20     1902.24     1880.64     78.61 o 
   4   0  20      367.30      380.04     40.33 o 
   5   0  20        6.70      -20.78     22.12 o 
   6   0  20     8388.21     8267.22    164.59 o 
   7   0  20      421.22      486.26     46.17 o 
   8   0  20     2726.91     2783.03     95.68 o 
   9   0  20      193.25      219.34     37.73 o 
  10   0  20     2188.20     2235.81     86.71 o 
  11   0  20      271.32      320.01     40.98 o 
  12   0  20      343.79      339.28     41.73 o 
  13   0  20        2.14      -27.36     27.45 o 
  14   0  20      945.74     1113.90    118.96 o 
   1   1  20       85.38      100.47     24.46 o 
   2   1  20    20684.07    19965.22    303.75 o 
   3   1  20      453.06      472.53     30.38 o 
   4   1  20    13499.61    13015.59    186.44 o 
   5   1  20       12.82      -18.25     17.94 o 
   6   1  20     2747.38     2658.70     57.84 o 
   7   1  20      912.45      971.81     36.31 o 
   8   1  20      185.87      235.07     24.53 o 
   9   1  20      596.25      620.19     34.03 o 
  10   1  20     7236.13     7054.86    130.01 o 
  11   1  20       62.91       75.76     24.04 o 
  12   1  20     4046.15     4119.60     90.65 o 
  13   1  20      267.59      277.84     28.42 o 
  14   1  20       82.11       76.77     22.87 o 
   0   2  20    14579.17    13990.03    392.51 o 
   1   2  20       44.47       28.29     23.02 o 
   2   2  20     2936.70     2845.48     59.64 o 
   3   2  20      437.66      475.44     28.01 o 
   4   2  20      309.99      279.15     24.02 o 
   5   2  20      674.83      752.76     33.43 o 
   6   2  20     5557.01     5881.11     91.85 o 
   7   2  20       62.45       39.13     18.10 o 
   8   2  20     6474.56     6700.55    102.14 o 
   9   2  20      405.96      440.67     26.48 o 
  10   2  20      820.48      827.04     36.83 o 
  11   2  20        1.18       -3.38     19.99 o 
  12   2  20      703.81      765.87     36.43 o 
  13   2  20       38.43       38.89     21.43 o 
   1   3  20      822.10      783.33     32.56 o 
   2   3  20      168.36      216.96     23.71 o 
   3   3  20      316.20      327.38     24.35 o 
   4   3  20     8388.27     8213.95    111.60 o 
   5   3  20        5.01        1.66     18.33 o 
   6   3  20     3434.40     3521.57     64.76 o 
   7   3  20      176.02      175.34     21.45 o 
   8   3  20     1054.40     1095.08     36.44 o 
   9   3  20      796.59      797.26     33.19 o 
  10   3  20     3119.51     3017.26     61.62 o 
  11   3  20       12.07       15.27     21.20 o 
  12   3  20     2685.38     2845.73     66.84 o 
  13   3  20      138.20      126.99     33.59 o 
   0   4  20    15140.25    14907.42    243.66 o 
   1   4  20     1262.28     1183.52     33.12 o 
   2   4  20     3300.86     3164.25     54.70 o 
   3   4  20      371.31      435.53     25.93 o 
   4   4  20     1089.50     1100.04     34.89 o 
   5   4  20       13.00      -24.96     16.64 o 
   6   4  20     4251.01     4130.51     69.27 o 
   7   4  20      269.98      266.52     23.18 o 
   8   4  20     6424.24     6599.58     97.38 o 
   9   4  20      211.61      284.67     27.39 o 
  10   4  20      836.50      955.19     46.49 o 
  11   4  20      461.29      509.60     38.85 o 
  12   4  20     1041.89     1069.62     57.35 o 
   1   5  20      797.79      787.23     27.91 o 
   2   5  20     1905.70     1924.04     43.30 o 
   3   5  20      116.89      121.67     23.50 o 
   4   5  20     3257.01     3404.38     68.17 o 
   5   5  20      136.40      142.67     26.43 o 
   6   5  20      798.53      798.20     40.14 o 
   7   5  20      529.70      549.62     36.16 o 
   8   5  20      317.51      327.74     39.92 o 
   9   5  20       16.31        3.00     26.86 o 
  10   5  20      283.88      303.91     33.11 o 
   0   6  20     2602.93     2740.61    116.46 o 
   1   6  20      414.86      396.86     42.44 o 
   2   6  20     1308.95     1358.96     60.60 o 
   3   6  20      158.76      183.06     35.87 o 
   4   6  20       50.12        7.90     31.12 o 
   5   6  20        1.77      -44.07     29.38 o 
   6   6  20     2272.19     2319.67     65.15 o 
   7   6  20      319.45      354.00     35.16 o 
   8   6  20     1719.32     1810.90     52.81 o 
   9   6  20       16.50       -6.42     22.85 o 
   1   7  20      123.01      112.56     37.28 o 
   2   7  20     2367.65     2310.74     90.34 o 
   3   7  20      294.22      262.89     82.53 o 
   4   7  20     1170.45     1204.39     59.93 o 
   5   7  20      341.28      381.59     45.03 o 
   6   7  20      298.65      349.42     44.88 o 
   1   1  21     2101.06     2150.34     59.10 o 
   2   1  21      631.91      687.63     36.00 o 
   3   1  21      326.74      298.19     27.98 o 
   4   1  21      240.19      331.05     29.58 o 
   5   1  21       72.25      115.38     23.16 o 
   6   1  21       51.73      112.48     20.50 o 
   7   1  21        5.91        8.46     17.78 o 
   8   1  21      567.33      610.16     34.69 o 
   9   1  21       73.48       44.98     22.74 o 
  10   1  21       47.71      101.92     22.89 o 
  11   1  21        1.53      -31.06     20.71 o 
  12   1  21       20.64       40.54     22.54 o 
  13   1  21       57.80       81.44     26.87 o 
   0   2  21      780.55      940.30     59.41 o 
   1   2  21      793.38      789.31     38.96 o 
   2   2  21     1956.18     1942.14     56.49 o 
   3   2  21     1505.94     1414.49     43.33 o 
   4   2  21      241.34      215.91     24.79 o 
   5   2  21        1.42      -29.54     19.70 o 
   6   2  21      772.40      737.61     33.65 o 
   7   2  21        0.20      -26.32     17.55 o 
   8   2  21      663.84      661.71     31.63 o 
   9   2  21      656.97      654.02     33.15 o 
  10   2  21     1273.38     1173.43     42.27 o 
  11   2  21     1049.19      963.64     39.34 o 
  12   2  21        4.08       35.00     22.01 o 
  13   2  21       46.13       76.46     22.69 o 
   1   3  21       17.27       21.72     21.79 o 
   2   3  21     1010.42     1002.60     41.36 o 
   3   3  21       11.14       12.01     20.31 o 
   4   3  21      282.39      308.77     33.22 o 
   5   3  21       64.06       29.05     19.40 o 
   6   3  21      122.31      142.43     21.62 o 
   7   3  21       45.83       17.93     18.16 o 
   8   3  21     1106.30     1097.42     37.57 o 
   9   3  21        2.48       -8.17     19.29 o 
  10   3  21       46.13       82.69     29.94 o 
  11   3  21      129.97      104.05     24.46 o 
  12   3  21       81.14      185.95     25.43 o 
   0   4  21      915.37      953.23     46.38 o 
   1   4  21      276.04      269.60     22.82 o 
   2   4  21      127.09      108.79     19.95 o 
   3   4  21      483.92      438.43     25.85 o 
   4   4  21      471.27      509.07     26.94 o 
   5   4  21       18.31       10.73     18.58 o 
   6   4  21      223.60      232.75     23.45 o 
   7   4  21      158.50      118.16     22.60 o 
   8   4  21       17.10       38.88     19.49 o 
   9   4  21      177.03      119.60     25.27 o 
  10   4  21       74.90       53.93     27.67 o 
  11   4  21        0.15       18.12     26.71 o 
   1   5  21     1121.42     1079.57     32.20 o 
   2   5  21      182.06      257.88     23.24 o 
   3   5  21      308.20      276.38     27.49 o 
   4   5  21       24.73       20.56     21.39 o 
   5   5  21      133.71      156.84     27.85 o 
   6   5  21      101.59       65.00     25.51 o 
   7   5  21      115.96      121.28     31.52 o 
   8   5  21      386.54      412.50     34.72 o 
   9   5  21       96.58       87.68     27.69 o 
  10   5  21      226.75      201.65     30.62 o 
   0   6  21       43.75      156.17     51.74 o 
   1   6  21       65.46        1.12     32.55 o 
   2   6  21       26.81       22.12     41.59 o 
   3   6  21        0.54      -14.68     45.50 o 
   4   6  21       24.70       22.68     31.67 o 
   5   6  21        0.17      -17.38     30.93 o 
   6   6  21       54.64       74.00     28.51 o 
   7   6  21        0.17        9.99     26.57 o 
   8   6  21       61.51       80.36     25.50 o 
   1   7  21      157.16       40.66     37.16 o 
   2   7  21      474.84      476.54     82.22 o 
   3   7  21      120.20       72.28     56.11 o 
   4   7  21      568.77      579.29     58.16 o 
   0   0  22    15432.04    14598.52    463.22 o 
   1   0  22      927.30      814.64     55.26 o 
   2   0  22      821.23      947.46     60.97 o 
   3   0  22      105.37      116.65     36.63 o 
   4   0  22        5.87       -0.60     31.17 o 
   5   0  22      473.38      518.11     37.51 o 
   6   0  22     1299.94     1412.27     68.71 o 
   7   0  22      117.42      125.94     34.45 o 
   8   0  22     4706.62     4574.32    133.98 o 
   9   0  22       51.59       39.02     51.72 o 
  10   0  22     1673.10     1616.16     76.11 o 
  11   0  22      873.56      853.23     57.15 o 
  12   0  22      284.81      322.33     41.45 o 
  13   0  22      212.16      203.08     41.71 o 
   1   1  22     2618.39     2478.43     64.87 o 
   2   1  22     3981.33     4093.58     86.82 o 
   3   1  22      556.08      547.60     35.80 o 
   4   1  22    13764.61    13125.59    190.36 o 
   5   1  22     2335.38     2200.15     53.62 o 
   6   1  22     2811.69     2763.15     61.42 o 
   7   1  22     2153.27     2130.22     52.73 o 
   8   1  22     2192.00     2202.79     62.84 o 
   9   1  22     1736.03     1658.63     53.86 o 
  10   1  22     3214.47     3223.97     78.26 o 
  11   1  22       52.37       28.56     22.84 o 
  12   1  22     2029.16     2107.77     62.82 o 
  13   1  22      406.56      426.75     34.39 o 
   0   2  22     1336.72     1462.44     72.92 o 
   1   2  22      174.51      157.90     27.35 o 
   2   2  22     7778.63     7350.73    131.93 o 
   3   2  22      147.64      180.53     24.73 o 
   4   2  22     1201.91     1219.67     41.74 o 
   5   2  22     2349.75     2368.78     56.51 o 
   6   2  22     4866.52     4714.75     86.62 o 
   7   2  22       68.54       45.09     20.40 o 
   8   2  22     3290.20     3195.22     67.63 o 
   9   2  22       33.24       63.27     23.40 o 
  10   2  22      249.05      301.22     28.23 o 
  11   2  22      650.06      681.58     35.63 o 
  12   2  22      704.55      805.49     38.67 o 
   1   3  22      947.59      877.25     37.71 o 
   2   3  22     5435.43     5555.80     96.66 o 
   3   3  22        4.99      -17.40     20.98 o 
   4   3  22     1606.90     1732.18     49.05 o 
   5   3  22        4.51       -5.87     18.73 o 
   6   3  22     1289.16     1297.83     40.38 o 
   7   3  22        6.10      -22.41     19.17 o 
   8   3  22       62.26       58.43     20.73 o 
   9   3  22      372.87      396.90     28.25 o 
  10   3  22     1358.72     1410.81     43.81 o 
  11   3  22       14.66        0.69     21.50 o 
  12   3  22     2775.22     2869.64     69.20 o 
   0   4  22     6947.33     6998.27    134.02 o 
   1   4  22      452.33      466.41     26.37 o 
   2   4  22     2915.89     2953.90     54.21 o 
   3   4  22     1512.99     1461.31     40.91 o 
   4   4  22        5.93      -27.29     18.54 o 
   5   4  22     3138.26     2983.81     58.46 o 
   6   4  22     5002.40     5326.28     84.34 o 
   7   4  22        3.53      -15.49     19.95 o 
   8   4  22     4561.19     4456.59     88.00 o 
   9   4  22      480.09      473.88     33.65 o 
  10   4  22       97.08      129.89     32.62 o 
  11   4  22      261.85      251.65     33.92 o 
   1   5  22       24.19      -15.03     20.30 o 
   2   5  22     1544.49     1699.31     42.88 o 
   3   5  22      109.11      109.56     24.62 o 
   4   5  22     1333.78     1403.22     45.37 o 
   5   5  22      174.07      122.86     26.98 o 
   6   5  22      469.64      476.70     35.93 o 
   7   5  22      134.83      107.88     28.54 o 
   8   5  22        7.35      -17.88     24.27 o 
   9   5  22       46.77       50.24     27.04 o 
   0   6  22     2459.06     2473.99    113.66 o 
   1   6  22      316.79      201.97     39.11 o 
   2   6  22      540.75      622.41     76.66 o 
   3   6  22      475.89      589.21     81.65 o 
   4   6  22      171.72      112.13     35.45 o 
   5   6  22        5.96      -39.73     31.02 o 
   6   6  22      648.46      757.66     43.54 o 
   7   6  22        0.43       21.83     28.76 o 
   1   7  22       62.01       -2.78     37.22 o 
   2   7  22      390.10      431.93     54.39 o 
   3   7  22       55.02      -17.56     39.45 o 
   1   1  23        6.30       43.62     25.26 o 
   2   1  23      675.09      723.85     38.64 o 
   3   1  23     1457.62     1424.55     49.92 o 
   4   1  23      177.11      242.19     25.42 o 
   5   1  23      531.08      524.98     30.18 o 
   6   1  23      353.79      410.52     28.40 o 
   7   1  23       24.92       19.45     29.56 o 
   8   1  23       40.38       19.55     24.61 o 
   9   1  23      127.52       85.27     24.69 o 
  10   1  23      136.86      135.18     27.54 o 
  11   1  23        0.81      -28.59     21.05 o 
  12   1  23      290.19      395.66     39.74 o 
   0   2  23      554.12      593.81     52.25 o 
   1   2  23        0.62      -21.12     22.89 o 
   2   2  23     1296.09     1277.99     43.94 o 
   3   2  23      292.66      325.84     26.97 o 
   4   2  23      816.75      797.41     41.64 o 
   5   2  23       97.62      133.90     22.69 o 
   6   2  23       27.59       29.39     20.58 o 
   7   2  23       75.69       54.08     22.28 o 
   8   2  23      165.50      167.42     24.18 o 
   9   2  23      194.40      204.99     28.59 o 
  10   2  23      181.75      168.05     27.00 o 
  11   2  23       66.72       79.91     24.96 o 
  12   2  23      441.09      459.15     34.88 o 
   1   3  23       19.78       10.37     20.84 o 
   2   3  23       42.17       29.71     22.13 o 
   3   3  23       10.47      -18.33     21.20 o 
   4   3  23        1.81      -17.83     20.03 o 
   5   3  23       19.86      -10.27     20.27 o 
   6   3  23       22.77       22.23     20.52 o 
   7   3  23       56.96       47.62     21.48 o 
   8   3  23       41.02        3.90     20.33 o 
   9   3  23      146.82      139.50     24.11 o 
  10   3  23       35.73       41.19     23.47 o 
  11   3  23       65.31       45.16     35.94 o 
   0   4  23       77.78       72.53     29.01 o 
   1   4  23      171.58      159.19     22.35 o 
   2   4  23      133.12       94.98     23.49 o 
   3   4  23       98.38       95.37     22.98 o 
   4   4  23       49.34       19.50     20.79 o 
   5   4  23      163.36      153.41     29.56 o 
   6   4  23      238.57      252.87     25.96 o 
   7   4  23       74.52       58.57     26.27 o 
   8   4  23      280.61      274.32     29.99 o 
   9   4  23       13.64       49.67     22.96 o 
  10   4  23       10.88       -2.53     27.19 o 
   1   5  23       10.68        1.29     20.81 o 
   2   5  23      720.54      812.79     34.40 o 
   3   5  23        4.45      -34.40     26.58 o 
   4   5  23      178.83      151.81     26.14 o 
   5   5  23        4.30      -19.65     28.05 o 
   6   5  23      128.26      132.30     28.93 o 
   7   5  23      362.01      358.54     34.78 o 
   8   5  23        0.12      -13.72     25.60 o 
   0   6  23       36.45       50.31     49.62 o 
   1   6  23       36.67        5.35     33.08 o 
   2   6  23       35.08      -44.16     35.90 o 
   3   6  23       23.89      -22.94     35.70 o 
   4   6  23       45.60       53.11     33.84 o 
   5   6  23       60.17       94.61     36.71 o 
   6   6  23       25.09       62.56     29.45 o 
   0   0  24     1052.80     1025.56     86.14 o 
   1   0  24      723.15      748.61     53.92 o 
   2   0  24     1750.92     1898.92     81.38 o 
   3   0  24     3580.25     3451.46    112.37 o 
   4   0  24       88.88       57.60     62.63 o 
   5   0  24      871.65      822.90     79.55 o 
   6   0  24     5675.75     5516.55    156.85 o 
   7   0  24        6.45       -9.64     31.70 o 
   8   0  24     3293.27     3331.50    113.27 o 
   9   0  24     2787.66     2716.71    185.25 o 
  10   0  24      304.40      282.96     45.68 o 
  11   0  24      496.89      569.75     54.77 o 
  12   0  24      379.01      520.27     53.63 o 
   1   1  24     2802.22     2697.14     69.79 o 
   2   1  24     1441.75     1465.80     51.59 o 
   3   1  24     1224.69     1221.47     47.83 o 
   4   1  24     1042.48     1104.36     40.22 o 
   5   1  24     1820.90     1693.89     48.43 o 
   6   1  24      232.07      249.28     26.83 o 
   7   1  24     3296.29     3225.83     77.28 o 
   8   1  24      177.01      188.36     27.20 o 
   9   1  24     2305.13     2329.60     66.52 o 
  10   1  24      412.20      457.07     34.54 o 
  11   1  24       31.09        4.67     23.53 o 
  12   1  24     1018.64     1038.23     47.03 o 
   0   2  24      326.72      349.53     44.28 o 
   1   2  24      282.91      278.50     28.94 o 
   2   2  24     2301.91     2328.18     57.36 o 
   3   2  24     4588.10     4578.26     85.92 o 
   4   2  24     1005.10      939.86     39.22 o 
   5   2  24     3505.31     3576.81     74.24 o 
   6   2  24      175.12      246.94     26.94 o 
   7   2  24      111.91       81.29     22.76 o 
   8   2  24     1071.45     1124.84     47.27 o 
   9   2  24      340.06      384.27     32.75 o 
  10   2  24       96.50       59.34     31.92 o 
  11   2  24     2551.38     2709.21     73.74 o 
   1   3  24     3031.46     3205.65     69.44 o 
   2   3  24     1063.45     1134.65     42.60 o 
   3   3  24      164.04      125.82     30.77 o 
   4   3  24     2003.23     2028.12     53.94 o 
   5   3  24      292.01      266.65     27.92 o 
   6   3  24     1371.35     1378.13     45.72 o 
   7   3  24     1933.26     1911.39     53.51 o 
   8   3  24      959.37      983.39     38.54 o 
   9   3  24      404.31      516.41     31.83 o 
  10   3  24      490.71      507.42     34.20 o 
   0   4  24     2397.28     2538.24     79.96 o 
   1   4  24      841.38      893.28     37.03 o 
   2   4  24      384.32      399.82     30.96 o 
   3   4  24     1660.57     1659.48     50.46 o 
   4   4  24      170.04      132.12     27.98 o 
   5   4  24     2167.47     2278.75     54.51 o 
   6   4  24       34.82        7.25     24.59 o 
   7   4  24      108.92       70.61     23.03 o 
   8   4  24      352.56      375.44     32.32 o 
   9   4  24      383.10      522.92     35.70 o 
   1   5  24     1577.37     1683.37     47.27 o 
   2   5  24      378.91      405.05     30.81 o 
   3   5  24        2.25      -32.39     21.59 o 
   4   5  24      838.77      928.55     40.95 o 
   5   5  24       90.20      146.64     28.47 o 
   6   5  24       49.99       85.09     34.22 o 
   7   5  24     1144.73     1239.85     51.45 o 
   8   5  24       75.76       83.81     33.58 o 
   0   6  24      189.56      192.74    183.09 o 
   1   6  24       53.24       80.71     39.38 o 
   2   6  24      166.99      187.10     44.22 o 
   3   6  24      685.28      734.76     60.73 o 
   4   6  24       21.73       -6.93     33.54 o 
   5   6  24      506.50      485.29     48.57 o 
   1   1  25      101.75      104.81     26.72 o 
   2   1  25     3262.65     3273.59     78.37 o 
   3   1  25      104.02       58.80     25.95 o 
   4   1  25       13.99       -5.09     21.50 o 
   5   1  25      182.47      164.65     24.57 o 
   6   1  25       52.90       38.33     22.41 o 
   7   1  25       45.14       70.91     26.69 o 
   8   1  25      124.84      130.01     36.10 o 
   9   1  25       29.00        3.32     24.12 o 
  10   1  25       14.48       -0.78     24.36 o 
  11   1  25      170.38      133.23     28.43 o 
   0   2  25     1590.34     1570.59     73.80 o 
   1   2  25        7.71        1.58     25.95 o 
   2   2  25      185.57      179.12     28.41 o 
   3   2  25      412.66      544.35     33.11 o 
   4   2  25      283.74      303.57     28.71 o 
   5   2  25       61.39      107.77     24.04 o 
   6   2  25        9.59      -30.55     20.37 o 
   7   2  25       57.71       48.35     24.50 o 
   8   2  25        5.55       -5.96     24.14 o 
   9   2  25      484.38      568.52     39.13 o 
  10   2  25       17.43       -9.15     24.85 o 
  11   2  25       25.02       99.42     28.15 o 
   1   3  25        7.72       27.12     23.43 o 
   2   3  25      791.51      815.05     38.18 o 
   3   3  25        0.14      -30.53     20.35 o 
   4   3  25      132.46       97.21     25.45 o 
   5   3  25       10.79       15.09     21.99 o 
   6   3  25        1.92      -17.07     22.85 o 
   7   3  25       55.53       51.62     24.50 o 
   8   3  25        0.51      -31.54     22.51 o 
   9   3  25       54.39       41.82     25.72 o 
  10   3  25      527.01      541.51     38.83 o 
   0   4  25      448.22      430.41     41.98 o 
   1   4  25       68.11       25.27     21.67 o 
   2   4  25        0.68      -14.15     23.67 o 
   3   4  25       70.64       58.83     25.44 o 
   4   4  25      189.09      202.37     28.14 o 
   5   4  25       31.83       25.33     22.79 o 
   6   4  25       14.99      -23.47     21.60 o 
   7   4  25      121.59       87.17     23.63 o 
   8   4  25        6.35       -4.97     23.76 o 
   1   5  25      157.23      170.89     26.47 o 
   2   5  25       66.96       61.34     25.08 o 
   3   5  25      167.86       97.85     28.44 o 
   4   5  25      246.05      274.18     30.39 o 
   5   5  25      312.21      294.58     44.33 o 
   6   5  25      305.56      338.45     48.76 o 
   0   6  25      900.23      799.28    121.96 o 
   1   6  25       13.53      -54.29     36.19 o 
   2   6  25       32.87       -1.74     58.26 o 
   3   6  25        8.38      -56.00     37.64 o 
   0   0  26     1150.68     1413.17    100.99 o 
   1   0  26      134.65      122.13     40.76 o 
   2   0  26      190.66       76.76     67.99 o 
   3   0  26    12212.81    12470.27    296.16 o 
   4   0  26     1576.89     1560.90    157.32 o 
   5   0  26     2513.87     2433.17     95.69 o 
   6   0  26       87.95       16.91     35.59 o 
   7   0  26        1.98        0.83     37.01 o 
   8   0  26        8.18      -37.83     33.51 o 
   9   0  26     3250.42     3333.46    119.12 o 
  10   0  26       98.34      108.33     42.09 o 
   1   1  26     1366.12     1430.24     51.89 o 
   2   1  26       68.92       87.39     27.60 o 
   3   1  26      339.42      353.19     33.40 o 
   4   1  26       53.00       35.59     22.64 o 
   5   1  26      171.25      228.14     29.04 o 
   6   1  26       15.82        1.55     25.09 o 
   7   1  26     1782.84     1991.83     63.27 o 
   8   1  26      339.36      351.32     34.24 o 
   9   1  26     1152.19     1187.79     51.55 o 
  10   1  26        6.47       -8.43     32.68 o 
   0   2  26      107.27       66.27     37.21 o 
   1   2  26      806.95      928.18     45.22 o 
   2   2  26       46.38       11.64     21.90 o 
   3   2  26     3364.51     3407.36     73.51 o 
   4   2  26        4.19      -15.10     22.60 o 
   5   2  26     2401.74     2492.98     62.67 o 
   6   2  26        0.05       14.00     22.66 o 
   7   2  26      158.76      121.72     24.90 o 
   8   2  26        2.63      -15.50     24.90 o 
   9   2  26     1149.83     1236.66     51.92 o 
  10   2  26      120.56       86.27     30.58 o 
   1   3  26     4092.84     4392.42     86.57 o 
   2   3  26      708.15      762.50     39.32 o 
   3   3  26      141.33      151.94     27.20 o 
   4   3  26        4.64      -11.21     26.00 o 
   5   3  26     1521.00     1579.89     50.63 o 
   6   3  26        9.76       -2.42     23.79 o 
   7   3  26     2674.49     2715.55     66.65 o 
   8   3  26       98.43       92.09     25.59 o 
   9   3  26      625.37      699.14     42.11 o 
   0   4  26      733.48      728.74     50.35 o 
   1   4  26      157.52      174.47     26.09 o 
   2   4  26       98.80       71.99     27.78 o 
   3   4  26     1008.68     1130.94     45.42 o 
   4   4  26       78.78       24.43     24.85 o 
   5   4  26      361.97      406.64     32.21 o 
   6   4  26        0.10      -23.63     22.99 o 
   7   4  26      142.01      139.78     27.52 o 
   1   5  26     1822.31     1946.28     57.60 o 
   2   5  26        7.32      -22.24     23.65 o 
   3   5  26      196.43      195.15     32.46 o 
   4   5  26        1.68       -6.06     26.94 o 
   5   5  26      308.48      378.02     45.77 o 
   1   1  27       10.34       25.91     27.61 o 
   2   1  27       33.32        9.59     25.98 o 
   3   1  27      175.95      143.20     35.56 o 
   4   1  27     1227.76     1216.44     44.66 o 
   5   1  27        1.17      -20.61     21.04 o 
   6   1  27       14.34       -2.81     27.65 o 
   7   1  27        8.73       49.79     27.23 o 
   8   1  27      146.21      161.89     30.53 o 
   9   1  27      156.05      150.24     28.92 o 
   0   2  27      103.94       94.05     43.09 o 
   1   2  27       29.20        4.41     27.60 o 
   2   2  27      587.53      667.57     36.55 o 
   3   2  27      117.32      180.38     32.38 o 
   4   2  27       99.96       45.61     24.69 o 
   5   2  27      144.45      149.31     27.02 o 
   6   2  27     1066.37     1070.62     43.68 o 
   7   2  27       36.28       22.19     26.89 o 
   8   2  27        7.20       33.25     32.49 o 
   9   2  27       42.91       31.02     27.44 o 
   1   3  27      361.82      393.73     32.81 o 
   2   3  27       80.09       60.79     25.73 o 
   3   3  27        7.13      -29.42     23.60 o 
   4   3  27      530.13      497.97     34.97 o 
   5   3  27      108.56       73.34     25.87 o 
   6   3  27      106.21      101.59     27.38 o 
   7   3  27        8.66        4.25     23.65 o 
   8   3  27      267.10      198.65     29.91 o 
   0   4  27       48.41       45.32     33.43 o 
   1   4  27       71.15       54.19     23.15 o 
   2   4  27      129.17      137.76     25.51 o 
   3   4  27       46.92        2.66     25.38 o 
   4   4  27        7.61      -20.04     24.29 o 
   5   4  27      226.67      204.54     28.43 o 
   6   4  27      204.39      218.88     30.23 o 
   1   5  27       78.94       59.67     32.56 o 
   2   5  27      319.07      301.42     37.16 o 
   3   5  27       66.08       12.71     28.68 o 
   0   0  28      894.71      795.17     89.90 o 
   1   0  28       35.08      -37.36     57.46 o 
   2   0  28     1625.11     1633.78    143.59 o 
   3   0  28     7025.84     6933.94    190.36 o 
   4   0  28      434.42      417.99     52.99 o 
   5   0  28      292.59      264.64     48.80 o 
   6   0  28        2.77      -31.38     36.02 o 
   7   0  28       62.62       82.97     42.60 o 
   8   0  28      752.75      694.30     61.31 o 
   9   0  28      295.09      148.91     45.89 o 
   1   1  28     1035.98     1165.60     49.61 o 
   2   1  28       15.90        8.20     27.00 o 
   3   1  28       12.98        3.14     27.03 o 
   4   1  28     2057.26     2084.19     58.41 o 
   5   1  28       34.51       15.15     24.55 o 
   6   1  28      386.21      380.56     36.49 o 
   7   1  28     1065.92     1149.19     53.17 o 
   8   1  28       71.90       36.02     40.28 o 
   9   1  28      236.14      307.19     36.04 o 
   0   2  28      605.46      601.63     57.55 o 
   1   2  28      117.65      101.24     30.64 o 
   2   2  28      347.56      316.27     32.14 o 
   3   2  28      735.20      851.14     40.74 o 
   4   2  28        0.18      -14.81     24.92 o 
   5   2  28      700.81      814.63     41.51 o 
   6   2  28      560.83      588.73     37.04 o 
   7   2  28      113.31       40.35     28.53 o 
   8   2  28      948.78     1032.20     50.92 o 
   1   3  28     1266.58     1355.51     49.72 o 
   2   3  28     1276.64     1255.83     48.37 o 
   3   3  28       72.50       81.73     27.86 o 
   4   3  28       42.41       -8.75     24.58 o 
   5   3  28      953.23      953.86     43.01 o 
   6   3  28       31.89       20.08     25.64 o 
   7   3  28     1089.08     1254.47     48.75 o 
   0   4  28       19.17        5.25     33.26 o 
   1   4  28       20.37      -24.39     22.40 o 
   2   4  28      425.13      419.34     32.01 o 
   3   4  28      409.29      407.00     35.31 o 
   4   4  28       54.40       56.83     36.53 o 
   5   4  28      368.09      443.38     42.57 o 
   1   1  29        0.33       -1.05     27.97 o 
   2   1  29        0.26       -0.31     27.54 o 
   3   1  29       66.18       67.58     25.46 o 
   4   1  29        0.55       18.87     24.22 o 
   5   1  29      111.19      129.58     31.07 o 
   6   1  29      166.36      148.91     32.50 o 
   7   1  29       71.38       77.96     29.01 o 
   0   2  29      956.64     1012.00     69.36 o 
   1   2  29        0.90      -42.70     28.46 o 
   2   2  29       49.80       59.34     27.46 o 
   3   2  29       47.73      -11.66     24.54 o 
   4   2  29       28.29        1.82     25.32 o 
   5   2  29      131.07      146.12     27.07 o 
   6   2  29      250.13      270.76     31.63 o 
   7   2  29        0.02      -28.45     27.01 o 
   1   3  29      107.83       73.53     27.90 o 
   2   3  29        0.80      -28.04     24.44 o 
   3   3  29        5.97      -28.67     25.45 o 
   4   3  29       30.18       14.27     26.01 o 
   5   3  29       24.24        7.75     26.64 o 
   0   4  29      428.93      482.49     47.64 o 
   1   4  29       67.06       40.56     25.07 o 
   2   4  29        0.01        9.15     24.06 o 
   3   4  29       37.59      -22.25     26.93 o 
   0   0  30      112.77      140.30     68.83 o 
   1   0  30       11.84      -53.06     35.37 o 
   2   0  30     1871.54     1798.45     87.94 o 
   3   0  30        0.29      -40.66     70.34 o 
   4   0  30       36.18       -1.19     39.71 o 
   5   0  30      149.12      173.20     48.21 o 
   6   0  30      709.74      885.13    151.40 o 
   1   1  30      528.12      558.01     42.42 o 
   2   1  30     1759.06     1815.79     62.85 o 
   3   1  30       33.84       21.15     32.23 o 
   4   1  30     1055.70     1126.15     46.89 o 
   5   1  30      119.75       71.54     31.82 o 
   6   1  30      339.51      371.08     39.32 o 
   0   2  30     1177.50     1329.90     97.99 o 
   1   2  30        0.78      -28.62     27.97 o 
   2   2  30      959.62     1004.24     44.37 o 
   3   2  30       59.20       70.49     26.34 o 
   4   2  30      267.37      293.29     33.18 o 
   5   2  30        1.11      -36.37     24.25 o 
   1   3  30        4.28      -46.79     31.19 o 
   2   3  30       96.02       73.19     27.96 o 
   3   3  30        0.62      -38.64     25.76 o 
   4   3  30     1604.75     1878.07     58.99 o 
   1   1  31        3.36      -43.73     29.15 o 
   2   1  31      103.33       87.12     32.67 o 
   3   1  31       13.97      -19.57     25.52 o 
   4   1  31      160.25      172.46     33.71 o 
   0   2  31        8.29        3.44     61.31 o 
   1   2  31      176.70      171.26     35.42 o 
   2   2  31       69.86       47.18     27.44 o 
   3   2  31      145.19       97.60     29.83 o 
   0   0  32      559.93      625.15     92.72 o 
   1   0  32       20.94       42.34     55.11 o 
   2   0  32      211.01      203.10     49.85 o 
   1   1  32      181.52      178.36     34.20 o 
   2   1  32      839.30      874.28     51.33 o 
                                                 
